# Supplementary material for: Genomic diversity and population structure of teosinte (Zea spp.) and its conservation implications
Source: PLoS One. 2023 Oct 11;18(10):e0291944. doi: 10.1371/journal.pone.0291944 (PMC10566683; doi:10.1371/journal.pone.0291944)
Supplement: S1 Data — (XLSX) [file pone.0291944.s005.xlsx]

## Sheet: Hoja1
Sample name	Label	Accession	Taxa	Race	Descriptors	Collect locality	Municipality	State	Country	INEGI	Altitude	LATITUDE	LONGITUDE	Collection date year	Collectors	Seed bank	Catalog	number of collect
NOBO1	1_NO_Tarahumares	JSG-SRV-606	Zea mays ssp. mexicana	Nobogame	(Schrad.) H.H. Iltis. 1972	Tarahumares	Guadalupe y Calvo	Chihuahua	México	G13A84	1951	26.2231	-106.932	2007	Sánchez G., J.J., Ramírez Vega, Sergio	UdeG		606
NOBO2	2_NO_Tejamanil	JSG-SRV-604	Zea mays ssp. mexicana	Nobogame	(Schrad.) H.H. Iltis. 1972	Arroyo Tejamanil (ca La Rinconada)	Guadalupe y Calvo	Chihuahua	México	G13A84	1920	26.2283	-106.962	2007	Sánchez G., J.J., Ramírez Vega, Sergio	UdeG		604
NOBO3	3_NO_Casa_Blanca	JSG-SRV-607	Zea mays ssp. mexicana	Nobogame	(Schrad.) H.H. Iltis. 1972	Arrollo Tarahumares (Casa Blanca-Tarahumares)	Guadalupe y Calvo	Chihuahua	México	G13A84	1928	26.2161	-106.942	2007	Sánchez G., J.J., Ramírez Vega, Sergio	UdeG		607
COJU4	4_MC_Cojumatlan	JSG Y LOS-75	Zea mays ssp. mexicana	Mesa Central	(Schrad.) H.H. Iltis. 1972	5-7 km SW Cojumatlán	Cojumatlán de Régules	Michoacán	México	F13D87	1700	20.1139	-102.896	1984	Sánchez González, José de Jesús, Lorenzo Ordaz Suárez	INIFAP		75
PONC5	5_MC_Poncitlan	JSG-LCL-689	Zea mays ssp. mexicana	Mesa Central	(Schrad.) H.H. Iltis. 1972	Km 2 Poncitlán-Ahuatlán	Zapotlán del Rey	Jalisco	México	F13D77	1550	20.4033	-102.904	2007	Sánchez González, J.J., Lino De la Cruz Larios	UdeG		689
DURA6	6_DU_Fco_Villa	JSG Y RMM-429	Zea mays ssp. mexicana	Durango	(Schrad.) H.H. Iltis. 1972	Francisco Villa Nuevo (3 km E lado derecho del Río)	Durango	Durango	México	G13D82	1875	24.0853	-104.486	2002	Sánchez González, J.J., Roberto Miranda Medrano	UdeG		429
DURA7	7_DU_Dalila	JSG-SRV-EAM-709	Zea mays ssp. mexicana	Durango	(Schrad.) H.H. Iltis. 1972	Puente Dalila-Rancho Dalila km 7 Carr a Zacatecas	Durango	Durango	México	G13D82	1862	24.0244	-104.56	2009	Sánchez G.,J.J., S. Ramírez V., M. Esparza A.	UdeG		709
DURA8	8_DU_Gavilanes	JSG-SRV-EAM-710	Zea mays ssp. mexicana	Durango	(Schrad.) H.H. Iltis. 1972	Puente Gavilanes Km 9 Carr a Zacatecas	Durango	Durango	México	G13D82	1868	24.02	-104.488	2009	Sánchez G.,J.J., S. Ramírez V., M. Esparza A.	UdeG		710
NDUR9	9_DU_Tepalcate	JSG-SRV-EAM-705	Zea mays ssp. mexicana	Durango	(Schrad.) H.H. Iltis. 1972	Potrero El Tepalcate al N de San José de Tuitán	Nombre de Dios	Durango	México	G13D83	1870	24.0422	-104.28	2009	Sánchez G.,J.J., S. Ramírez V., M. Esparza A.	UdeG		705
NDUR10	10_DU_Calabacillas	JSG-SRV-EAM-708	Zea mays ssp. mexicana	Durango	(Schrad.) H.H. Iltis. 1972	Calabacillas-Potrero Michoacanes-Tuitán	Nombre de Dios	Durango	México	G13D83	1860	24.0239	-104.3	2009	Sánchez G.,J.J., S. Ramírez V., M. Esparza A.	UdeG		708
ZDNA11	11_ZDN_Embocada	JLVTKV-720	Zea diploperennis	Zea diploperennis-Na	Iltis, Doebley & Guzman. 1979.	San Andrés Milpillas-La Embocada-Arroyo San Andrés	Huajicori	Nayarit	México	F13A59	1393	22.8696	-105.105	2010	Sánchez,J.J., L. De la Cruz, V. Vidal, S.Taba, A. Kato, V. Chávez	UdeG, INIFAP, CIMMYT		720
ZDNA12	12_ZDN_Arr_La_Mesa	JLVTKV-719	Zea diploperennis	Zea diploperennis-Na	Iltis, Doebley & Guzman. 1979.	San Andrés Milpillas-Tateposco-Arroyo La Mesa	Huajicori	Nayarit	México	F13A59	1392	22.8574	-105.107	2010	Sánchez,J.J., L. De la Cruz, V. Vidal, S.Taba, A. Kato, V. Chávez	UdeG, INIFAP, CIMMYT		719
ZDNA13	13_ZDN_Char_Verde	JLVTKV-717	Zea diploperennis	Zea diploperennis-Na	Iltis, Doebley & Guzman. 1979.	San Andrés Milpillas-El Rincón-Arroyo Charco Verde	Huajicori	Nayarit	México	F13A59	1410	22.8513	-105.122	2010	Sánchez,J.J., L. De la Cruz, V. Vidal, S.Taba, A. Kato, V. Chávez	UdeG, INIFAP, CIMMYT		717
MDOB14	14_MC_Mdoblado	CIM11365	Zea mays ssp. mexicana	Mesa Central	(Schrad.) H.H. Iltis. 1972	Ciudad Manuel Doblado	Manuel Doblado	Guanajuato	México	F14C61	1710	20.7272	-101.949	1969	Kato Yamakake, Takeo Angel	CIMMYT	11365	69-1
CHUR15	15_MC_Changuitiro	JSG Y RMM-438-2004	Zea mays ssp. mexicana	Mesa Central	(Schrad.) H.H. Iltis. 1972	Changuitiro (1km Carr 37 hacia Purépero)	Churintzio	Michoacán	México	F13D89	1916	20.0783	-102.061	2004	Sánchez González, J.J., Roberto Miranda Medrano	UdeG		438
CHUR16	16_MC_Chur_Noria	JSG Y RMM-439-2004	Zea mays ssp. mexicana	Mesa Central	(Schrad.) H.H. Iltis. 1972	Km 3.2 Churintzio-La Noria	Churintzio	Michoacán	México	F13D89	1791	20.1783	-102.083	2004	Sánchez González, J.J., Roberto Miranda Medrano	UdeG		439
CHUR17	17_MC_Chur_K334	JSG-LCL-566	Zea mays ssp. mexicana	Mesa Central	(Schrad.) H.H. Iltis. 1972	Km 334 5 Carr 15D Autopista Morelia-Guadalajara	Churintzio	Michoacán	México	F14C81	2055	20.0772	-101.976	2004	Sánchez González, J.J., Lino De la Cruz Larios	UdeG		566
CHUR18	18_MC_Cerro_Chur	JSG-426-2004	Zea mays ssp. mexicana	Mesa Central	(Schrad.) H.H. Iltis. 1972	Cerro Churintzio (Carr 37)	Churintzio	Michoacán	México	F13D89	1950	20.1567	-102.059	2004	Sánchez González, José de Jesús	UdeG		426
PENJ19	19_MC_Patambaro	JSG-LCL-JGRF-590	Zea mays ssp. mexicana	Mesa Central	(Schrad.) H.H. Iltis. 1972	Patámbaro (Km 100 Carr- MICH-27)	Penjamillo	Michoacán	México	F14C81	1780	20.135	-101.836	2005	Sánchez, J., L. De la Cruz, J.G. Rodríguez F.	UdeG		590
PENJ20	20_MC_Penjamillo	JSG Y RMM-440-2004	Zea mays ssp. mexicana	Mesa Central	(Schrad.) H.H. Iltis. 1972	Penjamillo de Degollado (Carr MICH 27)	Penjamillo	Michoacán	México	F14C81	1770	20.1036	-101.948	2004	Sánchez González, J.J., Roberto Miranda Medrano	UdeG		440
MCUI21	21_MC_Chuc_Cop	JSG-LCL-564	Zea mays ssp. mexicana	Mesa Central	(Schrad.) H.H. Iltis. 1972	Chucándiro-Copándaro (El Salitre)	Chucándiro	Michoacán	México	E14A13	1858	19.8942	-101.319	2004	Sánchez González, J.J., Lino De la Cruz Larios	UdeG		564
MCUI22	22_MC_SCristobal	JSG-LCL-565	Zea mays ssp. mexicana	Mesa Central	(Schrad.) H.H. Iltis. 1972	San Cristobal (Km 0.5 a Chucándiro)	Chucándiro	Michoacán	México	E14A13	1848	19.9558	-101.317	2004	Sánchez González, J.J., Lino De la Cruz Larios	UdeG		565
MCUI23	23_MC_Hda_Estancia	JSG Y RMM-449-2004	Zea mays ssp. mexicana	Mesa Central	(Schrad.) H.H. Iltis. 1972	Hacienda La Estancia (crucero Huandacareo-Chucándiro)	Huandacareo	Michoacán	México	E14A13	1865	19.9839	-101.3	2004	Sánchez González, J.J., Roberto Miranda Medrano	UdeG		449
MORO24	24_MC_Tupatarillo	JSG-LCL-JGRF-587	Zea mays ssp. mexicana	Mesa Central	(Schrad.) H.H. Iltis. 1972	Tupatarillo (Km 1 hacia Piñícuaro)	Huandacareo	Michoacán	México	F14C83	1932	19.9931	-101.257	2005	Sánchez, J., L. De la Cruz, J.G. Rodríguez F.	UdeG		587
MORO25	25_MC_Cepio	JSG Y RMM-446-2004	Zea mays ssp. mexicana	Mesa Central	(Schrad.) H.H. Iltis. 1972	Crucero Cepio (Carr Piñícuaro-Moroleón)	Moroleón	Guanajuato	México	F14C83	1920	20.0817	-101.194	2004	Sánchez González, J.J., Roberto Miranda Medrano	UdeG		446
MORO26	26_MC_Pinicuaro	JSG Y RMM-445	Zea mays ssp. mexicana	Mesa Central	(Schrad.) H.H. Iltis. 1972	Piñícuaro	Moroleón	Guanajuato	México	F14C83	2025	20.05	-101.235	2002	Sánchez González, J.J., Roberto Miranda Medrano	UdeG		445
YURI27	27_MC_Uriangato	JSG Y RMM-447-2005	Zea mays ssp. mexicana	Mesa Central	(Schrad.) H.H. Iltis. 1972	Uriangato (salida a Yuriria Carr 43)	Uriangato	Guanajuato	México	F14C83	1850	20.1686	-101.158	2005	Sánchez González, J.J., Roberto Miranda Medrano	UdeG		447
YURI28	28_MC_Salteador	JSG-LCL-JGRF-586	Zea mays ssp. mexicana	Mesa Central	(Schrad.) H.H. Iltis. 1972	El Salteador (Km 9.5 a El Timbinal) Carr GTO-51	Yuriria	Guanajuato	México	F14C83	2023	20.14	-101.073	2005	Sánchez, J., L. De la Cruz, J.G. Rodríguez F.	UdeG		586
MVIJ29	29_MC_VJiménez	JACV-T-018	Zea mays ssp. mexicana	Mesa Central	(Schrad.) H.H. Iltis. 1972	Villa Jiménez-La Estancia	Jiménez	Michoacán	México	E14A11	2012	19.9267	-101.717	2007	Carrera Valtierra, José Alfredo	UACH		18
MVIJ30	30_MC_Maravatio	JACV-T-014	Zea mays ssp. mexicana	Mesa Central	(Schrad.) H.H. Iltis. 1972	Km 10 Caseta cobro-Maravatío	Panindícuaro	Michoacán	México	E14A11	2091	19.96	-101.669	2007	Carrera Valtierra, José Alfredo	UACH		14
MORE31	31_MC_Quinceo	JACV-T-016	Zea mays ssp. mexicana	Mesa Central	(Schrad.) H.H. Iltis. 1972	Oeste del Cerro de Quinceo	Morelia	Michoacán	México	E14A23	2150	19.7465	-101.333	2007	Carrera Valtierra, José Alfredo	UACH		16
INDA32	32_MC_Indaparapeo	JACV-T-067	Zea mays ssp. mexicana	Mesa Central	(Schrad.) H.H. Iltis. 1972	1 km Oeste de Indaparapeo	Indaparapeo	Michoacán	México	E14A14	1872	19.7873	-100.984	2007	Carrera Valtierra, José Alfredo	UACH		67
INDA33	33_MC_Lucas_Pio	JACV-T-068	Zea mays ssp. mexicana	Mesa Central	(Schrad.) H.H. Iltis. 1972	Indaparapeo-San Lucas Pío	Indaparapeo	Michoacán	México	E14A14	1895	19.7952	-100.95	2007	Carrera Valtierra, José Alfredo	UACH		68
INDA34	34_MC_Jaripeo	CIM27473	Zea mays ssp. mexicana	Mesa Central	(Schrad.) H.H. Iltis. 1972	Jaripeo	Charo	Michoacán	México	E14A23	1990	19.6917	-101.082	2008	Chávez Tovar, Víctor H., Suketoshi Taba	CIMMYT	27473	MGB-CI 43
MORE35	35_MC_SA_Maiz	JSG Y RMM-450-2004	Zea mays ssp. mexicana	Mesa Central	(Schrad.) H.H. Iltis. 1972	San Agustín del Maíz	Copándaro	Michoacán	México	E14A13	1860	19.8897	-101.181	2004	Sánchez González, J.J., Roberto Miranda Medrano	UdeG		450
TARI36	36_MC_BJuárez	JACV-T-005	Zea mays ssp. mexicana	Mesa Central	(Schrad.) H.H. Iltis. 1972	Sur de Benito Juárez	Cuitzeo	Michoacán	México	E14A13	1861	19.9122	-101.125	2007	Carrera Valtierra, José Alfredo	UACH		5
TARI37	37_MC_SA_del_Arco	JACV-T-001	Zea mays ssp. mexicana	Mesa Central	(Schrad.) H.H. Iltis. 1972	Santa Ana del Arco	Tarímbaro	Michoacán	México	E14A13	1884	19.8205	-101.13	2007	Carrera Valtierra, José Alfredo	UACH		1
MPUR38	38_MC_Batuecas	JSG Y RMM-444-2004	Zea mays ssp. mexicana	Mesa Central	(Schrad.) H.H. Iltis. 1972	Batuecas (1 km hacia Cuitzeo Carr MICH 27)	Puruándiro	Michoacán	México	F14C82	2180	20.0361	-101.47	2004	Sánchez González, J.J., Roberto Miranda Medrano	UdeG		444
MPUR39	39_MC_Puruandiro	JSG Y RMM-443-2004	Zea mays ssp. mexicana	Mesa Central	(Schrad.) H.H. Iltis. 1972	Km 2 Puruándiro-Cuitzeo (Paseo Agua Tibia)	Puruándiro	Michoacán	México	F14C82	1936	20.0858	-101.487	2004	Sánchez González, J.J., Roberto Miranda Medrano	UdeG		443
MPUR40	40_MC_Cerano	JACV-T-035	Zea mays ssp. mexicana	Mesa Central	(Schrad.) H.H. Iltis. 1972	La Barranca-Cerano	Puruándiro	Michoacán	México	F14C82	1863	20.0907	-101.434	2007	Carrera Valtierra, José Alfredo	UACH		35
SJER41	41_MC_SJeronimo	JSG-465-2004	Zea mays ssp. mexicana	Mesa Central	(Schrad.) H.H. Iltis. 1972	San Jerónimo (Cerro Grande)	Ayotlán	Jalisco	México	F13D78	1610	20.4211	-102.347	2004	Sánchez González, José de Jesús	UdeG		465
MZAM42	42_MC_Ucacuaro	JACV-T-022	Zea mays ssp. mexicana	Mesa Central	(Schrad.) H.H. Iltis. 1972	2 Km S Ucácuaro	Ecuandureo	Michoacán	México	F13D89	1548	20.1403	-102.255	2007	Carrera Valtierra, José Alfredo	UACH		22
MZAM43	43_EL_Salitre	LSC-TS-001	Zea mays ssp. mexicana	Mesa Central	(Schrad.) H.H. Iltis. 1972	El Salitre	Ixtlán	Michoacán	México	F13D88	1527	20.1572	-102.366	2007	Sahagún Castellanos, Luis	UACH		TS-01
MZAM44	44_MC_Zarquillas	LSC-TS-003	Zea mays ssp. mexicana	Mesa Central	(Schrad.) H.H. Iltis. 1972	Las Zarquillas	Villamar	Michoacán	México	F13D88	1595	20.0494	-102.53	2007	Sahagún Castellanos, Luis	UACH		TS-03
CHGO45	45_MC_SJ_Irapeo	CIM27471	Zea mays ssp. mexicana	Chalco	(Schrad.) H.H. Iltis. 1972	San José Irapeo	Hidalgo	Michoacán	México	E14A25	2086	19.68	-100.6	2008	Chávez Tovar, Víctor H., Suketoshi Taba	CIMMYT	27471	MGB-CI 41
MCUI46	46_MC_Rincon_DPedro	CIM27543	Zea mays ssp. mexicana	Chalco	(Schrad.) H.H. Iltis. 1972	Rincon de Don Pedro	Puruándiro	Michoacán	México	F14C82	2227	20.02	-101.4	2009	Chávez Tovar, Víctor H., Suketoshi Taba	CIMMYT	27543	MGB-CI 82
CHMI47	47_CH_L_Cardenas	JSG-LCL-559	Zea mays ssp. mexicana	Chalco	(Schrad.) H.H. Iltis. 1972	Lázaro Cárdenas	Erongarícuaro	Michoacán	México	E14A21	2410	19.6806	-101.736	2004	Sánchez González, J.J., Lino De la Cruz Larios	UdeG		559
CHMI48	48_CH_Opopeo	JSG Y RMM-463-2005	Zea mays ssp. mexicana	Chalco	(Schrad.) H.H. Iltis. 1972	Opopeo	Salvador Escalante	Michoacán	México	E14A32	2214	19.4219	-101.61	2005	Sánchez González, J.J., Roberto Miranda Medrano	UdeG		463
CHGO49	49_MC_Cd_Hidalgo	JSG-RMM-LCL-536	Zea mays ssp. mexicana	Chalco	(Schrad.) H.H. Iltis. 1972	Km 152 Cd Hidalgo-Morelia (San Lucas y El Porvenir)	Hidalgo	Michoacán	México	E14A25	2102	19.6856	-100.633	2003	Sánchez G., J.J., R. Miranda M., L. De la Cruz L.	UdeG		536
CHDF50	50_CH_Milpa_Alta	CMC-3	Zea mays ssp. mexicana	Chalco	(Schrad.) H.H. Iltis. 1972	Santa Ana Tlacotenco	Milpa Alta	Distrito Federal	México	E14B41	2770	19.1483	-98.9747	2013	Mota Cruz, Cecilio	CONABIO
CHDF51	51_CH_Tlalpan	CMC-1	Zea mays ssp. mexicana	Chalco	(Schrad.) H.H. Iltis. 1972	San Miguel Topilejo	Tlalpan	Distrito Federal	México	E14A39	2650	19.1942	-99.1567	2012	Mota Cruz, Cecilio	CONABIO
CHDF52	52_CH_Xochimilco	CIM11362	Zea mays ssp. mexicana	Chalco	(Schrad.) H.H. Iltis. 1972	Xochimilco	Xochimilco	Distrito Federal	México	E14A39	2200	19.275	-99.1	1968	Kato Yamakake, Takeo Angel	CIMMYT	11362	68-3
CHAP53	53_CH_Chapultepec	JSG-JMHC-615	Zea mays ssp. mexicana	Chalco	(Schrad.) H.H. Iltis. 1972	Chapultepec	Chapultepec	México	México	E14A48	2602	19.2033	-99.5675	2007	Sánchez González, J.J., Hernández Casillas, Juan Manuel	UdeG		615
CHAP54	54_CH_SJ_Llanito	CIM27229	Zea mays ssp. mexicana	Chalco	(Schrad.) H.H. Iltis. 1972	Ejido San Jose del LLanito	Lerma	México	México	E14A38	2575	19.3	-99.475	2007	Chávez Tovar, Víctor H., Suketoshi Taba	CIMMYT	27229	MGB-CI-15
CHAP55	55_CH_El_Pedregal	JSG-JMHC-614	Zea mays ssp. mexicana	Chalco	(Schrad.) H.H. Iltis. 1972	El Pedregal	Ocoyoacac	México	México	E14A38	2592	19.2578	-99.4669	2007	Sánchez González, J.J., Hernández Casillas, Juan Manuel	UdeG		614
CHAP56	56_CH_SM_Rayon	JSG-JMHC-617	Zea mays ssp. mexicana	Chalco	(Schrad.) H.H. Iltis. 1972	Santa María Rayón (lado de autopista)	Rayón	México	México	E14A48	2610	19.1461	-99.5867	2007	Sánchez González, J.J., Hernández Casillas, Juan Manuel	UdeG		617
TOLU57	57_CH_San_Isidro	JSG-JMHC-611	Zea mays ssp. mexicana	Chalco	(Schrad.) H.H. Iltis. 1972	San Isidro (ca San Fco Tlalcilalcalpan)	Almoloya de Juárez	México	México	E14A37	2751	19.3122	-99.7764	2007	Sánchez González, J.J., Hernández Casillas, Juan Manuel	UdeG		611
TOLU58	58_CH_Cacalomacan	JSG-JMHC-612	Zea mays ssp. mexicana	Chalco	(Schrad.) H.H. Iltis. 1972	Cacalomacán	Toluca	México	México	E14A37	2760	19.2564	-99.6908	2007	Sánchez González, J.J., Hernández Casillas, Juan Manuel	UdeG		612
TOLU59	59_CH_San_Mateo	JSG-JMHC-609	Zea mays ssp. mexicana	Chalco	(Schrad.) H.H. Iltis. 1972	San Mateo Otzacatipan	Toluca	México	México	E14A38	2597	19.3411	-99.5822	2007	Sánchez González, J.J., Hernández Casillas, Juan Manuel	UdeG		609
TOLU60	60_CH_Toluca	JSG-JMHC-610	Zea mays ssp. mexicana	Chalco	(Schrad.) H.H. Iltis. 1972	Toluca (carretera a Atlacomulco)	Toluca	México	México	E14A37	2635	19.3461	-99.6761	2007	Sánchez González, J.J., Hernández Casillas, Juan Manuel	UdeG		610
TOLU61	61_CH_Xonacatlan	CIM27228	Zea mays ssp. mexicana	Chalco	(Schrad.) H.H. Iltis. 1972	El Espino Xonacatlán	Xonacatlán	México	México	E14A38	2575	19.3742	-99.5365	2007	Chávez Tovar, Víctor H., Suketoshi Taba	CIMMYT	27228	MGB-CI-14
CHTX62	62_CH_Purificacion	CIM27215	Zea mays ssp. mexicana	Chalco	(Schrad.) H.H. Iltis. 1972	La Purificación	Texcoco	México	México	E14B21	2280	19.53	-98.843	2007	Chávez Tovar, Víctor H., Suketoshi Taba	CIMMYT	27215	MGB-CI-1
CHTX63	63_CH_San_Dieguito	CIM27218	Zea mays ssp. mexicana	Chalco	(Schrad.) H.H. Iltis. 1972	San Dieguito	Texcoco	México	México	E14B21	2381	19.5048	-98.8534	2007	Chávez Tovar, Víctor H., Suketoshi Taba	CIMMYT	27218	MGB-CI-4
CHTX64	64_CH_Boyeros	JSG-JMHC-639	Zea mays ssp. mexicana	Chalco	(Schrad.) H.H. Iltis. 1972	San Martín Netzahualcoyotl (Boyeros)	Texcoco	México	México	E14B21	2254	19.4947	-98.9208	2007	Sánchez González, J.J., Hernández Casillas, Juan Manuel	UdeG		639
AMEC65	65_CH_N_Amecameca	JSG-JMHC-636	Zea mays ssp. mexicana	Chalco	(Schrad.) H.H. Iltis. 1972	1 km N de Amecameca (prol F I Madero)	Amecameca	México	México	E14B41	2500	19.1125	-98.7569	2007	Sánchez González, J.J., Hernández Casillas, Juan Manuel	UdeG		636
AMEC66	66_CH_Amecameca	JSG-RMM-LCL-479	Zea mays ssp. mexicana	Chalco	(Schrad.) H.H. Iltis. 1972	Amecameca (libramiento junto vía del tren)	Amecameca	México	México	E14B41	2471	19.1317	-98.7786	2003	Sánchez G., J.J., R. Miranda M., L. De la Cruz L.	UdeG		479
AMEC67	67_CH_Zoyatzingo	JSG-JMHC-635	Zea mays ssp. mexicana	Chalco	(Schrad.) H.H. Iltis. 1972	San Antonio Zoyatzingo	Amecameca	México	México	E14B41	2468	19.0817	-98.7764	2007	Sánchez González, J.J., Hernández Casillas, Juan Manuel	UdeG		635
AMEC68	68_CH_Ayapango	CIM27225	Zea mays ssp. mexicana	Chalco	(Schrad.) H.H. Iltis. 1972	Ayapango (Ejido Bautista)	Ayapango	México	México	E14B41	2425	19.1324	-98.8231	2007	Chávez Tovar, Víctor H., Suketoshi Taba	CIMMYT	27225	MGB-CI-11
AMEC69	69_CH_Cuijingo	JSG-JMHC-634	Zea mays ssp. mexicana	Chalco	(Schrad.) H.H. Iltis. 1972	San Matías Cuijingo	Juchitepec	México	México	E14B41	2485	19.0794	-98.8453	2007	Sánchez González, J.J., Hernández Casillas, Juan Manuel	UdeG		634
AMEC70	70_CH_Tepopula	CIM27226	Zea mays ssp. mexicana	Chalco	(Schrad.) H.H. Iltis. 1972	Santiago Tepopula	Tenango del Aire	México	México	E14B41	2400	19.1383	-98.8548	2007	Chávez Tovar, Víctor H., Suketoshi Taba	CIMMYT	27226	MGB-CI-12
AMEC71	71_CH_SA_Tlaltecahuacan	JSG-JMHC-637	Zea mays ssp. mexicana	Chalco	(Schrad.) H.H. Iltis. 1972	San Antonio Tlaltecahuacan	Tlalmanalco	México	México	E14B41	2470	19.155	-98.7747	2007	Sánchez González, J.J., Hernández Casillas, Juan Manuel	UdeG		637
CHAL72	72_CH_Tlapala	JSG-JMHC-638	Zea mays ssp. mexicana	Chalco	(Schrad.) H.H. Iltis. 1972	Miraflores-La Candelaria Tlapala	Chalco	México	México	E14B41	2280	19.2325	-98.8342	2007	Sánchez González, J.J., Hernández Casillas, Juan Manuel	UdeG		638
CHAL73	73_CH_Atlazalpan	CIM27227	Zea mays ssp. mexicana	Chalco	(Schrad.) H.H. Iltis. 1972	San Pablo Atlazalpan	Chalco	México	México	E14B41	2253	19.2234	-98.8989	2007	Chávez Tovar, Víctor H., Suketoshi Taba	CIMMYT	27227	MGB-CI-13
CHAL74	74_CH_Cocotitlan	JSG-JMHC-632	Zea mays ssp. mexicana	Chalco	(Schrad.) H.H. Iltis. 1972	Km 1 Cocotitlán-Juchitepec	Cocotitlán	México	México	E14B41	2272	19.2175	-98.8686	2007	Sánchez González, J.J., Hernández Casillas, Juan Manuel	UdeG		632
CHAL75	75_CH_Temamatla	JSG-JMHC-633	Zea mays ssp. mexicana	Chalco	(Schrad.) H.H. Iltis. 1972	Temamatla-Tenango del Aire	Temamatla	México	México	E14B41	2297	19.1875	-98.8717	2007	Sánchez González, J.J., Hernández Casillas, Juan Manuel	UdeG		633
CHPU76	76_CH_Cd_Serdan	JSG-JMHC-630	Zea mays ssp. mexicana	Chalco	(Schrad.) H.H. Iltis. 1972	Ciudad Serdán	Chalchicomula de Sesma	Puebla	México	E14B45	2539	19.0119	-97.4644	2007	Sánchez González, J.J., Hernández Casillas, Juan Manuel	UdeG		630
CHPU77	77_CH_SMa_Coatepec	JSG-JMHC-624	Zea mays ssp. mexicana	Chalco	(Schrad.) H.H. Iltis. 1972	Km 1 Santa María Coatepec-San Salvador El Seco	San Salvador El Seco	Puebla	México	E14B45	2451	19.1153	-97.6106	2007	Sánchez González, J.J., Hernández Casillas, Juan Manuel	UdeG		624
CHPU78	78_CH_Gpe_Libertad	JSG-JMHC-628	Zea mays ssp. mexicana	Chalco	(Schrad.) H.H. Iltis. 1972	Guadalupe Libertad	Tlachichuca	Puebla	México	E14B45	2512	19.1903	-97.3906	2007	Sánchez González, J.J., Hernández Casillas, Juan Manuel	UdeG		628
CHPU79	79_CH_SF_Independencia	JSG-JMHC-629	Zea mays ssp. mexicana	Chalco	(Schrad.) H.H. Iltis. 1972	San Francisco Independencia	Tlachichuca	Puebla	México	E14B45	2670	19.0736	-97.4306	2007	Sánchez González, J.J., Hernández Casillas, Juan Manuel	UdeG		629
CHPU80	80_CH_SN_B_Aires	JSG-JMHC-626	Zea mays ssp. mexicana	Chalco	(Schrad.) H.H. Iltis. 1972	San Nicolás Buenos Aires	San Nicolás Buenos Aires	Puebla	México	E14B45	2388	19.1714	-97.5572	2007	Sánchez González, J.J., Hernández Casillas, Juan Manuel	UdeG		626
TLAX81	81_CH_Tenancingo	JSG-JMHC-631	Zea mays ssp. mexicana	Chalco	(Schrad.) H.H. Iltis. 1972	Tenancingo (km 11 Puebla Tlaxcala)	Tenancingo	Tlaxcala	México	E14B43	2311	19.16	-98.1856	2007	Sánchez González, J.J., Hernández Casillas, Juan Manuel	UdeG		631
SNRA82	82_CH_SN_Ranchos	JSG-JMHC-621	Zea mays ssp. mexicana	Chalco	(Schrad.) H.H. Iltis. 1972	San Nicolás de Los Ranchos (Cañada Grande)	San Nicolás de los Ranchos	Puebla	México	E14B42	2455	19.0867	-98.4908	2007	Sánchez González, J.J., Hernández Casillas, Juan Manuel	UdeG		621
BGUA83	83_BA_Tablillo	JSG-LCL-JRP-700	Zea mays ssp. parviglumis	Balsas	H.H. Iltis & J. Doebley. 1980.	1km El Tablillo-Llano Grande	Guachinango	Jalisco	México	F13D52	1128	20.8044	-104.541	2008	Sánchez, J., L. De la Cruz L., J. Ron Parra	UdeG		700
BGUA84	84_BA_EL_Rodeo	JSG-JRP-ERG-544	Zea mays ssp. parviglumis	Balsas	H.H. Iltis & J. Doebley. 1980.	El Rodeo (Km 7 Tepuzhuacán-El Tablillo)	Guachinango	Jalisco	México	F13D52	888	20.8364	-104.556	2003	Sánchez G., J.J., José Ron Parra, Eduardo Rodríguez Guzmán	UdeG		544
BGUA85	85_BA_La_Cienega_Ahu	JSG Y SHP-464	Zea mays ssp. parviglumis	Balsas	H.H. Iltis & J. Doebley. 1980.	La Ciénega de los Ahumada (La Fortuna)	Guachinango	Jalisco	México	F13D62	1305	20.675	-104.509	2002	Sánchez González, J.J., S. Hurtado	UdeG		464
BGUA86	86_BA_Zacatongo	JSG Y LOS-40	Zea mays ssp. parviglumis	Balsas	H.H. Iltis & J. Doebley. 1980.	Zacatongo	Mascota	Jalisco	México	F13D52	620	20.7972	-104.584	1983	Sánchez González, José de Jesús, Lorenzo Ordaz Suárez	INIFAP		40
BGUA87	87_BA_Carboneras	JSG-LCL-JRP-702	Zea mays ssp. parviglumis	Balsas	H.H. Iltis & J. Doebley. 1980.	Camino Carboneras-El Tablillo	Guachinango	Jalisco	México	F13D52	1153	20.7861	-104.543	2008	Sánchez, J., L. De la Cruz L., J. Ron Parra	UdeG		702
BQUE88	88_BA_Quexpan	JSG-467	Zea mays ssp. parviglumis	Balsas	H.H. Iltis & J. Doebley. 1980.	Quexpan-Las Raíces	Ameca	Jalisco	México	F13D63	1139	20.6108	-104.226	2002	Sánchez González, José de Jesús	UdeG		467
BGUA89	89_BA_Amatlan_Nay	JSG-JRP-ERG-542	Zea mays ssp. parviglumis	Balsas	H.H. Iltis & J. Doebley. 1980.	3 km E de Amatlán de Cañas	Amatlán de Cañas	Nayarit	México	F13D52	856	20.7872	-104.385	2003	Sánchez G., J.J., José Ron Parra, Eduardo Rodríguez Guzmán	UdeG		542
BGUA90	90_BA_K8_Guachinango	JSG-LCL-704	Zea mays ssp. parviglumis	Balsas	H.H. Iltis & J. Doebley. 1980.	Km8 Gauchinango-La Ciénega	Guachinango	Jalisco	México	F13D62	1442	20.6264	-104.418	2009	Sánchez González, J.J., Lino De la Cruz Larios	UdeG		704
BEJU91	91_BA_Eju_Cristo_Rey	RMM-222	Zea mays ssp. parviglumis	Balsas	H.H. Iltis & J. Doebley. 1980.	Cerro del Cristo Rey	Ejutla	Jalisco	México	E13B13	1198	19.9046	-104.159	2007	Miranda Medrano, Roberto	UdeG		222
BEJU92	92_BA_Ej_Naranjos	RMM-FJSM-206	Zea mays ssp. parviglumis	Balsas	H.H. Iltis & J. Doebley. 1980.	Los Naranjos de Enmedio	Ejutla	Jalisco	México	E13B13	939	19.9233	-104.093	2007	Miranda Medrano, Roberto, Francisco J. Santana Michel	UdeG		206
BEJU93	93_BA_San_Lorenzo	RMM-FJSM-201	Zea mays ssp. parviglumis	Balsas	H.H. Iltis & J. Doebley. 1980.	San Lorenzo	Ejutla	Jalisco	México	E13B14	1000	19.9517	-103.984	2007	Miranda Medrano, Roberto, Francisco J. Santana Michel	UdeG		201
BEJU94	94_BA_Ejutla_Grullo	RMM-219	Zea mays ssp. parviglumis	Balsas	H.H. Iltis & J. Doebley. 1980.	Km 7 Carretera el Grullo Ejutla	El Grullo	Jalisco	México	E13B13	1112	19.8653	-104.22	2007	Miranda Medrano, Roberto	UdeG		219
BEJU95	95_BA_Agua_Caliente	RMM-FJSM-230	Zea mays ssp. parviglumis	Balsas	H.H. Iltis & J. Doebley. 1980.	Agua Caliente	Juchitlán	Jalisco	México	E13B13	1000	19.9907	-104.046	2007	Miranda Medrano, Roberto, Francisco J. Santana Michel	UdeG		230
MALI96	96_BA_Malinalco	JSG-RMM-LCL-473	Zea mays ssp. parviglumis	Balsas	H.H. Iltis & J. Doebley. 1980.	Ruinas de Malinalco	Malinalco	México	México	E14A58	1901	18.9533	-99.5028	2003	Sánchez G., J.J., R. Miranda M., L. De la Cruz L.	UdeG		473
BMOR97	97_BA_Amatlan_Mor	JSG-RMM-LCL-474	Zea mays ssp. parviglumis	Balsas	H.H. Iltis & J. Doebley. 1980.	Amatlán de Quetzalcóatl (La Puerta)	Tepoztlán	Morelos	México	E14A59	1654	18.975	-99.0303	2003	Sánchez G., J.J., R. Miranda M., L. De la Cruz L.	UdeG		474
BMOR98	98_BA_Huilotepec	JSG-RMM-LCL-475	Zea mays ssp. parviglumis	Balsas	H.H. Iltis & J. Doebley. 1980.	Camino Amatlán-Huilotepec (Col El Carmen)	Tepoztlán	Morelos	México	E14A59	1696	18.9706	-99.0536	2003	Sánchez G., J.J., R. Miranda M., L. De la Cruz L.	UdeG		475
BIXC99	99_BA_Ixcateopan	JLHNM-666	Zea mays ssp. parviglumis	Balsas	H.H. Iltis & J. Doebley. 1980.	Ixcateopan (salida a Taxco)	Ixcateopan de Cuauhtémoc	Guerrero	México	E14A67	1891	18.5044	-99.7844	2007	Sánchez, De la Cruz, Hernández, Gómez, Murillo	UdeG		666
BIXC100	100_BA_Ixc_Pachivia	JSG-RMM-LCL-497-2005	Zea mays ssp. parviglumis	Balsas	H.H. Iltis & J. Doebley. 1980.	Km 3-4 Ixcateopan-Pachivia	Ixcateopan de Cuauhtémoc	Guerrero	México	E14A77	1726	18.4858	-99.7917	2005	Sánchez G., J.J., R. Miranda M., L. De la Cruz L.	UdeG		497
BIXC101	101_BA_Ixcapuzalco	JLHNM-663	Zea mays ssp. parviglumis	Balsas	H.H. Iltis & J. Doebley. 1980.	Ixcapuzalco (Piedras Anchas)	Pedro Ascencio Alquisiras	Guerrero	México	E14A67	1720	18.5183	-99.8917	2007	Sánchez, De la Cruz, Hernández, Gómez, Murillo	UdeG		663
BZAC102	102_BA_K3_Ixcapuzalco	JSG-RMM-LCL-502-2005	Zea mays ssp. parviglumis	Balsas	H.H. Iltis & J. Doebley. 1980.	Km 3.5 Carr Ixcapuzalco ( de Carr 51)	Pedro Ascencio Alquisiras	Guerrero	México	E14A77	1701	18.4367	-99.9478	2005	Sánchez G., J.J., R. Miranda M., L. De la Cruz L.	UdeG		502
BIXC103	103_BA_Llano_Merced	JLHNM-664	Zea mays ssp. parviglumis	Balsas	H.H. Iltis & J. Doebley. 1980.	Llano de la Merced-Ixcapaneca (km 2)	Pedro Ascencio Alquisiras	Guerrero	México	E14A77	1524	18.5	-99.9094	2007	Sánchez, De la Cruz, Hernández, Gómez, Murillo	UdeG		664
BZAC104	104_BA_Ahuacatitlan	JSG-RMM-LCL-498-2005	Zea mays ssp. parviglumis	Balsas	H.H. Iltis & J. Doebley. 1980.	Ahuacatitlán (km 1.5 del entronque Carr 51)	Teloloapan	Guerrero	México	E14A77	1522	18.3564	-99.8139	2005	Sánchez G., J.J., R. Miranda M., L. De la Cruz L.	UdeG		498
BZAC105	105_BA_Alcholoa	JLHNM-662	Zea mays ssp. parviglumis	Balsas	H.H. Iltis & J. Doebley. 1980.	Km 72.5 Iguala-Arcelia (Ca Alcholoa)	Teloloapan	Guerrero	México	E14A77	1560	18.4178	-99.9214	2007	Sánchez, De la Cruz, Hernández, Gómez, Murillo	UdeG		662
BZAC106	106_BA_R_del_Sauce	JSG-RMM-LCL-510-2005	Zea mays ssp. parviglumis	Balsas	H.H. Iltis & J. Doebley. 1980.	Rincón del Sauce (km 59 Carr 51)	Teloloapan	Guerrero	México	E14A77	1629	18.3497	-99.8411	2005	Sánchez G., J.J., R. Miranda M., L. De la Cruz L.	UdeG		510
BZAC107	107_BA_Zacatlancillo	JLHNM-661	Zea mays ssp. parviglumis	Balsas	H.H. Iltis & J. Doebley. 1980.	Zacatlancillo (km 80 Carr 51 cerro El Chivo)	Teloloapan	Guerrero	México	E14A77	1746	18.4167	-99.9675	2007	Sánchez, De la Cruz, Hernández, Gómez, Murillo	UdeG		661
BZAC108	108_BA_Jumapa	CIM27475	Zea mays ssp. parviglumis	Balsas	H.H. Iltis & J. Doebley. 1980.	Rincón de Jumapa	Pedro Ascencio Alquisiras	Guerrero	México	E14A77	1660	18.37	-99.87	2008	Chávez Tovar, Víctor H., Suketoshi Taba	CIMMYT	27475	MGB-CI 45
BTEL109	109_BA_Amates_Gdes	JLHNM-660	Zea mays ssp. parviglumis	Balsas	H.H. Iltis & J. Doebley. 1980.	Crucero Amates Grandes km 100 Carr 51	General Canuto A. Neri	Guerrero	México	E14A76	1077	18.3858	-100.129	2007	Sánchez, De la Cruz, Hernández, Gómez, Murillo	UdeG		660
BZAC110	110_BA_Guamuchil	CIM27242	Zea mays ssp. parviglumis	Balsas	H.H. Iltis & J. Doebley. 1980.	Crucero El Guamuchil (Carr Teloloapan-Arcelia)	Teloloapan	Guerrero	México	E14A77	1340	18.3761	-99.9767	2007	Chávez Tovar, Víctor H., Suketoshi Taba	CIMMYT	27242	MGB-CI-28
BZAC111	111_BA_Cacahuatlan	CIM27243	Zea mays ssp. parviglumis	Balsas	H.H. Iltis & J. Doebley. 1980.	Ranchos Nuevos Camino Cacahuatlán-Lidice	Teloloapan	Guerrero	México	E14A76	1640	18.4164	-100.006	2007	Chávez Tovar, Víctor H., Suketoshi Taba	CIMMYT	27243	MGB-CI-29
BTEL112	112_BA_Acapetlahuaya	CIM27476	Zea mays ssp. parviglumis	Balsas	H.H. Iltis & J. Doebley. 1980.	Acapetlahuaya Camino A Ocotal El Grande	General Canuto A. Neri	Guerrero	México	E14A76	1170	18.4197	-100.075	2008	Chávez Tovar, Víctor H., Suketoshi Taba	CIMMYT	27476	MGB-CI 46
BTEL113	113_BA_El_Texcal	CIM27521	Zea mays ssp. parviglumis	Balsas	H.H. Iltis & J. Doebley. 1980.	Texcal Carr Teloloapan-Arcelia	General Canuto A. Neri	Guerrero	México	E14A76	1230	18.38	-100.1	2009	Chávez Tovar, Víctor H., Suketoshi Taba	CIMMYT	27521	MGB-CI 60
BAPX114	114_BA_K22_Apaxtla	JLHNM-668	Zea mays ssp. parviglumis	Balsas	H.H. Iltis & J. Doebley. 1980.	Km 22 Teloloapan-Apaxtla de Castrejón	Teloloapan	Guerrero	México	E14A87	1088	18.2267	-99.9158	2007	Sánchez, De la Cruz, Hernández, Gómez, Murillo	UdeG		668
BAPX115	115_BA_Oxtotitlan	JLHNM-669	Zea mays ssp. parviglumis	Balsas	H.H. Iltis & J. Doebley. 1980.	Oxtotitlán (Km 30 Teloloapan-Apaxtla de Castrejon)	Teloloapan	Guerrero	México	E14A87	1098	18.1781	-99.9333	2007	Sánchez, De la Cruz, Hernández, Gómez, Murillo	UdeG		669
BOLI116	116_BA_Olinala	JLNCM-646	Zea mays ssp. parviglumis	Balsas	H.H. Iltis & J. Doebley. 1980.	Vista Hermosa (La Lobera)	Olinalá	Guerrero	México	E14D11	1580	17.7603	-98.7744	2007	Sánchez, De la Cruz, Gómez, Cañedo, Murillo	UdeG		646
BHUI117	117_BA_Llano_Villegas	JLNCM-645	Zea mays ssp. parviglumis	Balsas	H.H. Iltis & J. Doebley. 1980.	Llano de Villegas (W de San Miguel de las Palmas)	Huitzuco de los Figueroa	Guerrero	México	E14A79	1162	18.26	-99.2125	2007	Sánchez, De la Cruz, Gómez, Cañedo, Murillo	UdeG		645
BHUI118	118_BA_Paso_Morelos	JLNCM-643	Zea mays ssp. parviglumis	Balsas	H.H. Iltis & J. Doebley. 1980.	Plan de los Timbres (ca Paso Morelos Carr GRO 1)	Huitzuco de los Figueroa	Guerrero	México	E14A89	1183	18.2525	-99.2336	2007	Sánchez, De la Cruz, Gómez, Cañedo, Murillo	UdeG		643
BMAZ119	119_BA_Aahuizotla	JLNCM-655	Zea mays ssp. parviglumis	Balsas	H.H. Iltis & J. Doebley. 1980.	Brecha Acahuizotla-Palo Blanco ca Posada de la Paz	Chilpancingo de los Bravo	Guerrero	México	E14C38	932	17.3756	-99.4572	2007	Sánchez, De la Cruz, Gómez, Cañedo, Murillo	UdeG		655
BMAZ120	120_BA_Palo_Blanco	JSG-RMM-LCL-493-2005	Zea mays ssp. parviglumis	Balsas	H.H. Iltis & J. Doebley. 1980.	Km 2 S Palo Blanco (km 30 Carr 95)	Chilpancingo de los Bravo	Guerrero	México	E14C38	1156	17.3864	-99.4767	2005	Sánchez G., J.J., R. Miranda M., L. De la Cruz L.	UdeG		493
BMAZ121	121_BA_Ahuehuetzingo	JLNCM-658	Zea mays ssp. parviglumis	Balsas	H.H. Iltis & J. Doebley. 1980.	Ahuehuetzingo	Mochitlán	Guerrero	México	E14C38	1121	17.4069	-99.4431	2007	Sánchez, De la Cruz, Gómez, Cañedo, Murillo	UdeG		658
BCOL122	122_BA_Tepecochitlan	JLNCM-652	Zea mays ssp. parviglumis	Balsas	H.H. Iltis & J. Doebley. 1980.	Tepechicotlán-Mochitlán	Mochitlán	Guerrero	México	E14C38	1032	17.4842	-99.3939	2007	Sánchez, De la Cruz, Gómez, Cañedo, Murillo	UdeG		652
BMAZ123	123_BA_VH_Colotlipa	JLNCM-649	Zea mays ssp. parviglumis	Balsas	H.H. Iltis & J. Doebley. 1980.	Camino Vista Hermosa-Colotlipa Barraca La Cañada	Quechultenango	Guerrero	México	E14C39	1020	17.4539	-99.2097	2007	Sánchez, De la Cruz, Gómez, Cañedo, Murillo	UdeG		649
BCOL124	124_BA_El_Salado	JLNCM-657	Zea mays ssp. parviglumis	Balsas	H.H. Iltis & J. Doebley. 1980.	El Salado (Amate Amarillo)	Mochitlán	Guerrero	México	E14C38	1150	17.3967	-99.4367	2007	Sánchez, De la Cruz, Gómez, Cañedo, Murillo	UdeG		657
BCOL125	125_BA_Colotlipa	JLNCM-651	Zea mays ssp. parviglumis	Balsas	H.H. Iltis & J. Doebley. 1980.	Colotlipa	Quechultenango	Guerrero	México	E14C39	815	17.4086	-99.1767	2007	Sánchez, De la Cruz, Gómez, Cañedo, Murillo	UdeG		651
BMAZ126	126_BA_El_Ocotito	CIM27520	Zea mays ssp. parviglumis	Balsas	H.H. Iltis & J. Doebley. 1980.	El Ocotito	Chilpancingo De Los Bravo	Guerrero	México	E14C38	645	17.256	-99.532	2009	Chávez Tovar, Víctor H., Suketoshi Taba	CIMMYT	27520	MGB-CI 59
BMAZ127	127_BA_El_Rincon	JLNCM-654	Zea mays ssp. parviglumis	Balsas	H.H. Iltis & J. Doebley. 1980.	El Rincón (Rincón de la Vía)	Chilpancingo de los Bravo	Guerrero	México	E14C38	740	17.2869	-99.4831	2007	Sánchez, De la Cruz, Gómez, Cañedo, Murillo	UdeG		654
BSAU128	128_BA_El_Saucito	RMM-VHRO-213	Zea mays ssp. parviglumis	Balsas	H.H. Iltis & J. Doebley. 1980.	El Saucito	Jilotlán de Los Dolores	Jalisco	México	E13B36	1302	19.3012	-103.074	2007	Miranda Medrano, Roberto, Victor Hugo Ramos Ortiz	UdeG		213
BTEJ129	129_BA_K106_Tol_Alt	JSG-RMM-LCL-524-2005	Zea mays ssp. parviglumis	Balsas	H.H. Iltis & J. Doebley. 1980.	Km 106 Toluca-Altamirano (desde crucero Las Mesas)	Tejupilco	México	México	E14A56	1424	18.8992	-100.181	2005	Sánchez G., J.J., R. Miranda M., L. De la Cruz L.	UdeG		524
BTEJ130	130_BA_K109_Tol_Alt	JSG-LCL-679	Zea mays ssp. parviglumis	Balsas	H.H. Iltis & J. Doebley. 1980.	Km 109-110 Tejupilco-Altamirano (Cuadrilla de Leones)	Tejupilco	México	México	E14A56	1357	18.8947	-100.209	2007	Sánchez González, J.J., Lino De la Cruz Larios	UdeG		679
BTEJ131	131_BA_Barr_Ixtapan	CIM27236	Zea mays ssp. parviglumis	Balsas	H.H. Iltis & J. Doebley. 1980.	La Barranca de Ixtapan (Camino de Terracería)	Tejupilco	México	México	E14A56	1229	18.8577	-100.163	2007	Chávez Tovar, Víctor H., Suketoshi Taba	CIMMYT	27236	MGB-CI-22
BTEJ132	132_BA_Plaza_Gallos	JSG-RMM-LCL-523-2005	Zea mays ssp. parviglumis	Balsas	H.H. Iltis & J. Doebley. 1980.	El Salitre-Plaza de Gallos (Km 118-119 Toluca-Altamirano)	Tejupilco	México	México	E14A56	955	18.8428	-100.239	2005	Sánchez G., J.J., R. Miranda M., L. De la Cruz L.	UdeG		523
BOTZ133	133_BA_Zacazonapan	JSG-RMM-LCL-533-2005	Zea mays ssp. parviglumis	Balsas	H.H. Iltis & J. Doebley. 1980.	K2 Zacazonapan-Otzoloapan (Carr MEX 2)	Zacazonapan	México	México	E14A46	1454	19.0783	-100.266	2005	Sánchez G., J.J., R. Miranda M., L. De la Cruz L.	UdeG		533
BOTZ134	134_BA_Acatitlan	JSG-RMM-LCL-531	Zea mays ssp. parviglumis	Balsas	H.H. Iltis & J. Doebley. 1980.	San Juan Acatitlán-El Puente	Zacazonapan	México	México	E14A46	1075	19.0286	-100.296	2003	Sánchez G., J.J., R. Miranda M., L. De la Cruz L.	UdeG		531
BZUL135	135_BA_K35_Zuluapan	JSG-LCL-677	Zea mays ssp. parviglumis	Balsas	H.H. Iltis & J. Doebley. 1980.	Km 35 Valle de Bravo-Zuluapan (El Llano)	Otzoloapan	México	México	E14A46	1240	19.1619	-100.303	2007	Sánchez González, J.J., Lino De la Cruz Larios	UdeG		677
BZUL136	136_BA_K8_Zuluapan	JSG-RMM-LCL-534-2005	Zea mays ssp. parviglumis	Balsas	H.H. Iltis & J. Doebley. 1980.	km 8 Zuluapan-Tingambato (El Quinto)	Otzoloapan	México	México	E14A45	1174	19.1475	-100.354	2005	Sánchez G., J.J., R. Miranda M., L. De la Cruz L.	UdeG		534
BVBR137	137_BA_Sto_Tomas	JSG-LCL-676	Zea mays ssp. parviglumis	Balsas	H.H. Iltis & J. Doebley. 1980.	Santo Tomás de los Plátanos	Santo Tomás	México	México	E14A46	1345	19.1786	-100.255	2007	Sánchez González, J.J., Lino De la Cruz Larios	UdeG		676
BVBR138	138_BA_SN_Tolentino	JSG-LCL-675	Zea mays ssp. parviglumis	Balsas	H.H. Iltis & J. Doebley. 1980.	San Nicolás Tolentino	Valle de Bravo	México	México	E14A46	1402	19.1803	-100.247	2007	Sánchez González, J.J., Lino De la Cruz Larios	UdeG		675
BTAL139	139_BA_Pinzanes	JSG-LCL-682	Zea mays ssp. parviglumis	Balsas	H.H. Iltis & J. Doebley. 1980.	Km 130 Toluca-Altamirano (ca Pinzanes)	Amatepec	México	México	E14A56	815	18.8114	-100.298	2007	Sánchez González, J.J., Lino De la Cruz Larios	UdeG		682
BTAL140	140_BA_Pueblo_Nuevo	JSG-LCL-681	Zea mays ssp. parviglumis	Balsas	H.H. Iltis & J. Doebley. 1980.	Km 6 Pueblo Nuevo-El Sitio (San Lucas Pueblo Nuevo)	Amatepec	México	México	E14A56	737	18.7614	-100.31	2007	Sánchez González, J.J., Lino De la Cruz Larios	UdeG		681
BPCH141	141_BA_Pena_Blanca	JSG-RMM-LCL-582	Zea mays ssp. parviglumis	Balsas	H.H. Iltis & J. Doebley. 1980.	Peña Blanca (km 13.6 Sur de Palmar Chico)	Amatepec	México	México	E14A65	812	18.5833	-100.357	2005	Sánchez G., J.J., R. Miranda M., L. De la Cruz L.	UdeG		582
BPCH142	142_BA_Col_Moctezuma	JSG-LCL-670	Zea mays ssp. parviglumis	Balsas	H.H. Iltis & J. Doebley. 1980.	Colonia Moctezuma (km 23 Arcelia-Amatepec)	Tlatlaya	México	México	E14A76	870	18.485	-100.226	2007	Sánchez González, J.J., Lino De la Cruz Larios	UdeG		670
BPCH143	143_BA_Huixtitla	JSG-LCL-674	Zea mays ssp. parviglumis	Balsas	H.H. Iltis & J. Doebley. 1980.	Huixtitla	Amatepec	México	México	E14A65	1008	18.6406	-100.357	2007	Sánchez González, J.J., Lino De la Cruz Larios	UdeG		674
BPCH144	144_BA_Cuad_Nueva	JSG-LCL-673	Zea mays ssp. parviglumis	Balsas	H.H. Iltis & J. Doebley. 1980.	Cuadrilla Nueva (ca San Pedro Limón)	Tlatlaya	México	México	E14A66	651	18.5522	-100.332	2007	Sánchez González, J.J., Lino De la Cruz Larios	UdeG		673
BPCH145	145_BA_SF_Asis	JSG-LCL-672	Zea mays ssp. parviglumis	Balsas	H.H. Iltis & J. Doebley. 1980.	Las Parotas-San Francisco de Asís	Tlatlaya	México	México	E14A66	834	18.6103	-100.272	2007	Sánchez González, J.J., Lino De la Cruz Larios	UdeG		672
BCAR146	146_BA_Cuirindalillo	JSG Y RMM-460-2005	Zea mays ssp. parviglumis	Balsas	H.H. Iltis & J. Doebley. 1980.	Cuirindalillo (km 142 Carr MICH 9 Huetamo-Carácuaro)	Carácuaro	Michoacán	México	E14A54	712	18.8825	-100.959	2005	Sánchez González, J.J., Roberto Miranda Medrano	UdeG		460
BCAR147	147_BA_Pto_Cruz	JSG-RMM-LCL-517-2005	Zea mays ssp. parviglumis	Balsas	H.H. Iltis & J. Doebley. 1980.	Puerto de la Cruz (Km 119 Huetamo-Villa Madero)	Carácuaro	Michoacán	México	E14A53	843	18.9631	-101.058	2005	Sánchez G., J.J., R. Miranda M., L. De la Cruz L.	UdeG		517
BCAR148	148_BA_Pto_Coyote	JSG-RMM-LCL-519-2005	Zea mays ssp. parviglumis	Balsas	H.H. Iltis & J. Doebley. 1980.	Puerto El Coyote (km 131 Huetamo-Villa Madero)	Carácuaro	Michoacán	México	E14A53	720	18.9167	-101	2005	Sánchez G., J.J., R. Miranda M., L. De la Cruz L.	UdeG		519
BNOC149	149_BA_Palo_Brasil	CIM27479	Zea mays ssp. parviglumis	Balsas	H.H. Iltis & J. Doebley. 1980.	Carácuaro De Morelos P De Brazil	Carácuaro	Michoacán	México	E14A43	530	19.0248	-101.134	2008	Chávez Tovar, Víctor H., Suketoshi Taba	CIMMYT	27479	MGB-CI 49
BRED150	150_BA_La_Redonda	CIM27464	Zea mays ssp. parviglumis	Balsas	H.H. Iltis & J. Doebley. 1980.	La Redonda Rancho El Potrero	Huetamo	Michoacán	México	E14A54	691	18.7758	-101.255	2008	Chávez Tovar, Víctor H., Suketoshi Taba	CIMMYT	27464	MGB-CI 34
BNOC151	151_BA_Charco_verde	JACV-T-054	Zea mays ssp. parviglumis	Balsas	H.H. Iltis & J. Doebley. 1980.	Charco Verde	Nocupétaro	Michoacán	México	E14A43	833	19.0633	-101.282	2007	Carrera Valtierra, José Alfredo	UACH		54
BNOC152	152_BA_Patambo	JSG-RMM-LCL-516-2005	Zea mays ssp. parviglumis	Balsas	H.H. Iltis & J. Doebley. 1980.	Puente Patambo (km 99-100 Huetamo-V Madero)	Nocupétaro	Michoacán	México	E14A43	661	19.0631	-101.193	2005	Sánchez G., J.J., R. Miranda M., L. De la Cruz L.	UdeG		516
BHUE153	153_BA_Erendira	JSG-RMM-LCL-578	Zea mays ssp. parviglumis	Balsas	H.H. Iltis & J. Doebley. 1980.	Crucero La Eréndira	Huetamo	Michoacán	México	E14A54	698	18.8269	-100.929	2005	Sánchez G., J.J., R. Miranda M., L. De la Cruz L.	UdeG		578
BTIQ154	154_BA_El_Rodeo_Tiq	JACV-T-074	Zea mays ssp. parviglumis	Balsas	H.H. Iltis & J. Doebley. 1980.	1 km E El Rodeo	Tiquicheo de Nicolás Romero	Michoacán	México	E14A54	543	18.8862	-100.789	2007	Carrera Valtierra, José Alfredo	UACH		74
BHUE155	155_BA_La_Crucita	JSG Y RMM-456-2005	Zea mays ssp. parviglumis	Balsas	H.H. Iltis & J. Doebley. 1980.	La Crucita (km 135 Zitácuaro-Huetamo)	Tiquicheo de Nicolás Romero	Michoacán	México	E14A54	608	18.8583	-100.858	2005	Sánchez González, J.J., Roberto Miranda Medrano	UdeG		456
BHUE156	156_BA_Quenchendio	JSG-LCL-684	Zea mays ssp. parviglumis	Balsas	H.H. Iltis & J. Doebley. 1980.	Quenchendio	Huetamo	Michoacán	México	E14A54	631	18.805	-100.946	2007	Sánchez González, J.J., Lino De la Cruz Larios	UdeG		684
BHUE157	157_BA_Tiringucha	CIM27463	Zea mays ssp. parviglumis	Balsas	H.H. Iltis & J. Doebley. 1980.	La Tiringucha	Huetamo	Michoacán	México	E14A54	537	18.6821	-100.887	2008	Chávez Tovar, Víctor H., Suketoshi Taba	CIMMYT	27463	MGB-CI 33
BTIQ158	158_BA_Tiquicheo	CIM27466	Zea mays ssp. parviglumis	Balsas	H.H. Iltis & J. Doebley. 1980.	Tiquicheo	Tiquicheo de Nicolás Romero	Michoacán	México	E14A54	453	18.88	-100.7	2008	Chávez Tovar, Víctor H., Suketoshi Taba	CIMMYT	27466	MGB-CI 36
BTUZ159	159_BA_Zapote_Gde	JACV-T-048	Zea mays ssp. parviglumis	Balsas	H.H. Iltis & J. Doebley. 1980.	El Llano de Zapote Grande	Tiquicheo de Nicolás Romero	Michoacán	México	E14A44	684	19.2215	-100.784	2007	Carrera Valtierra, José Alfredo	UACH		48
BTUZ160	160_BA_Riva_Palacio	JACV-T-073	Zea mays ssp. parviglumis	Balsas	H.H. Iltis & J. Doebley. 1980.	Riva Palacio (EL Guajolote)	Tiquicheo de Nicolás Romero	Michoacán	México	E14A54	631	19.0167	-100.741	2007	Carrera Valtierra, José Alfredo	UACH		73
BTUZ161	161_BA_Cascalote	JACV-T-063	Zea mays ssp. parviglumis	Balsas	H.H. Iltis & J. Doebley. 1980.	Pueblo Nuevo (N El Cascalote)	Tuzantla	Michoacán	México	E14A44	728	19.2243	-100.695	2007	Carrera Valtierra, José Alfredo	UACH		63
BJUA162	162_BA_Laureles	JACV-T-059	Zea mays ssp. parviglumis	Balsas	H.H. Iltis & J. Doebley. 1980.	Los Laureles	Juárez	Michoacán	México	E14A35	1419	19.3192	-100.441	2007	Carrera Valtierra, José Alfredo	UACH		59
BJUA163	163_BA_Los_Guajes	JSG Y RMM-454	Zea mays ssp. parviglumis	Balsas	H.H. Iltis & J. Doebley. 1980.	Los Guajes (km 43 Zitácuaro-Huetamo)	Tuzantla	Michoacán	México	E14A45	985	19.2308	-100.491	2002	Sánchez González, J.J., Roberto Miranda Medrano	UdeG		454
BJUA164	164_BA_El_Capulin	CIM27469	Zea mays ssp. parviglumis	Balsas	H.H. Iltis & J. Doebley. 1980.	Rancho El Capulin	Susupuato	Michoacán	México	E14A45	1215	19.22	-100.4	2008	Chávez Tovar, Víctor H., Suketoshi Taba	CIMMYT	27469	MGB-CI 39
BTZI165	165_BA_Tafetan	JACV-T-070	Zea mays ssp. parviglumis	Balsas	H.H. Iltis & J. Doebley. 1980.	2 km N Tafetan	Tzitzio	Michoacán	México	E14A34	959	19.4388	-100.901	2007	Carrera Valtierra, José Alfredo	UACH		70
BTZI166	166_BA_Paso_Ancho	JACV-T-046	Zea mays ssp. parviglumis	Balsas	H.H. Iltis & J. Doebley. 1980.	4 km S de Paso Ancho	Tzitzio	Michoacán	México	E14A34	1130	19.4802	-100.92	2007	Carrera Valtierra, José Alfredo	UACH		46
BTZI167	167_BA_Los_Azares	JACV-T-071	Zea mays ssp. parviglumis	Balsas	H.H. Iltis & J. Doebley. 1980.	Los Azares	Tzitzio	Michoacán	México	E14A34	895	19.336	-100.816	2007	Carrera Valtierra, José Alfredo	UACH		71
BTAC168	168_BA_Arroyo_Apo	JACV-T-050	Zea mays ssp. parviglumis	Balsas	H.H. Iltis & J. Doebley. 1980.	Punta de la Loma-Arroyo de Apo	Tacámbaro	Michoacán	México	E14A42	1465	19.2165	-101.338	2007	Carrera Valtierra, José Alfredo	UACH		50
BTAC169	169_BA_Canales	JACV-T-057	Zea mays ssp. parviglumis	Balsas	H.H. Iltis & J. Doebley. 1980.	Canales (Km 5 Turicato-Puruarán)	Turicato	Michoacán	México	E14A42	876	19.08	-101.446	2007	Carrera Valtierra, José Alfredo	UACH		57
BTAR170	170_BA_La_Perimera	JSG-RMM-558	Zea mays ssp. parviglumis	Balsas	H.H. Iltis & J. Doebley. 1980.	Col Emiliano Zapata (La Perimera)	Taretan	Michoacán	México	E14A31	1170	19.3442	-101.944	2003	Sánchez González, J.J., Roberto Miranda Medrano	UdeG		558
BTAR171	171_BA_Hoyo_del_Aire	JACV-T-041	Zea mays ssp. parviglumis	Balsas	H.H. Iltis & J. Doebley. 1980.	El Hoyo del Aire	Taretan	Michoacán	México	E14A31	932	19.2863	-101.879	2007	Carrera Valtierra, José Alfredo	UACH		41
BTAR172	172_BA_La_Purisima	JACV-T-040	Zea mays ssp. parviglumis	Balsas	H.H. Iltis & J. Doebley. 1980.	La Purísima	Taretan	Michoacán	México	E14A31	1009	19.301	-101.882	2007	Carrera Valtierra, José Alfredo	UACH		40
BTAR173	173_BA_SJ_Obrero	JACV-T-039	Zea mays ssp. parviglumis	Balsas	H.H. Iltis & J. Doebley. 1980.	San José Obrero	Taretan	Michoacán	México	E14A31	1223	19.3377	-101.904	2007	Carrera Valtierra, José Alfredo	UACH		39
BOAX174	174-BA_El_Rodeo_Ox	JSG-RMM-LCL-486	Zea mays ssp. parviglumis	Balsas	H.H. Iltis & J. Doebley. 1980.	El Rodeo (cerca Rio Atoyac)	San Jerónimo Coatlán	Oaxaca	México	E14D76	982	16.3492	-97.0208	2003	Sánchez G., J.J., R. Miranda M., L. De la Cruz L.	UdeG		486
BOAX175	175_BA_SC_Honduras	JSG-RMM-LCL-483	Zea mays ssp. parviglumis	Balsas	H.H. Iltis & J. Doebley. 1980.	San Cristobal Honduras	San Jerónimo Coatlán	Oaxaca	México	E14D76	1272	16.3239	-97.0325	2003	Sánchez G., J.J., R. Miranda M., L. De la Cruz L.	UdeG		483
BMAN176	176_BA_Rodeo_Toliman	RMM-FJSM-232	Zea mays ssp. parviglumis	Balsas	H.H. Iltis & J. Doebley. 1980.	El Rodeo (Potrero La Carbonera)	Tolimán	Jalisco	México	E13B23	1462	19.55	-104.05	2007	Miranda Medrano, Roberto, Francisco J. Santana Michel	UdeG		232
BMAN177	177_BA_La_Lima	RMM-11	Zea mays ssp. parviglumis	Balsas	H.H. Iltis & J. Doebley. 1980.	La Lima	Tolimán	Jalisco	México	E13B23	1450	19.5283	-104.064	2003	Miranda Medrano, Roberto	UdeG		11
BMAN178	178_BA_SP_Toxin	RMM-FJSM-231	Zea mays ssp. parviglumis	Balsas	H.H. Iltis & J. Doebley. 1980.	San Pedro Toxín Rumbo al Pto De Toxin	Tolimán	Jalisco	México	E13B24	1300	19.558	-103.993	2007	Miranda Medrano, Roberto, Francisco J. Santana Michel	UdeG		231
BVPU179	179_BA_Jirosto	RMM-14	Zea mays ssp. parviglumis	Balsas	H.H. Iltis & J. Doebley. 1980.	Jirosto (Potrero Las Carboneras)	Villa Purificación	Jalisco	México	E13B11	426	19.7636	-104.707	2003	Miranda Medrano, Roberto	UdeG		14
BMAN180	180_BA_El_Sauz	RMM-FJSM-234	Zea mays ssp. parviglumis	Balsas	H.H. Iltis & J. Doebley. 1980.	El Sauz (Km 2 a El Terrero)	Minatitlán	Colima	México	E13B34	959	19.4368	-103.983	2007	Miranda Medrano, Roberto, Francisco J. Santana Michel	UdeG		234
BVPU181	181_BA_Cofradia	JSG-RMM-LCL-548	Zea mays ssp. parviglumis	Balsas	H.H. Iltis & J. Doebley. 1980.	La Cofradía (2km al E)	Villa Purificación	Jalisco	México	E13B11	635	19.7717	-104.843	2003	Sánchez G., J.J., R. Miranda M., L. De la Cruz L.	UdeG		548
BVPU182	182_BA_La_Mina	RMM-VHRO-237	Zea mays ssp. parviglumis	Balsas	H.H. Iltis & J. Doebley. 1980.	La Mina (3 Km de La Cofradía)	Villa Purificación	Jalisco	México	E13B11	672	19.7864	-104.842	2007	Miranda Medrano, Roberto, Victor Hugo Ramos Ortiz	UdeG		237
BVPU183	183_BA_Cimientos	RMM-FJSM-VHRO-226	Zea mays ssp. parviglumis	Balsas	H.H. Iltis & J. Doebley. 1980.	Los Cimientos	Villa Purificación	Jalisco	México	E13B21	532	19.7047	-104.819	2007	Miranda M., R., F.J. Santana M., V.H. Ramos O.	UdeG		226
BVPU184	184_BA_Tepopote	RMM-VHRO-241	Zea mays ssp. parviglumis	Balsas	H.H. Iltis & J. Doebley. 1980.	El Tepopote (Huista-La Cofradía)	Villa Purificación	Jalisco	México	E13B11	650	19.7586	-104.85	2007	Miranda Medrano, Roberto, Victor Hugo Ramos Ortiz	UdeG		241
BTCT185	185_BA_T_Colorada	JLNCM-653	Zea mays ssp. parviglumis	Balsas	H.H. Iltis & J. Doebley. 1980.	Tierra Colorada	Juan R. Escudero	Guerrero	México	E14C48	344	17.1717	-99.5422	2007	Sánchez, De la Cruz, Gómez, Cañedo, Murillo	UdeG		653
BTCT186	186_BA_Tecoanapa	JSG-RMM-LCL-487-2005	Zea mays ssp. parviglumis	Balsas	H.H. Iltis & J. Doebley. 1980.	Crucero Lagunitas (Los Saucitos-Tecoanapa)	Tecoanapa	Guerrero	México	E14C59	603	16.9806	-99.2853	2005	Sánchez G., J.J., R. Miranda M., L. De la Cruz L.	UdeG		487
HUEH187	187_HU_Tablon	WTS-H1	Zea mays ssp. huehuetenangensis	Huehuetenango	(Iltis & Doebley) Doebley. 1990.	El Tablón (San José del Tablón)	San Antonio Huista	Huehuetenango	Guatemala		1225	15.6733	-91.7919	2004	Wilkes, H. Garrison, Suketoshi Taba, J.J. Sanchez González	UdeG
HUEH188	188_HU_Buxup	WTS-H3	Zea mays ssp. huehuetenangensis	Huehuetenango	(Iltis & Doebley) Doebley. 1990.	Buxup-Lupiná	Santa Ana Huista	Huehuetenango	Guatemala		959	15.6969	-91.8011	2004	Wilkes, H. Garrison, Suketoshi Taba, J.J. Sanchez González	UdeG
ZLAB189	189_ZL_Agua_Blanca	WTS-G3	Zea luxurians	Guatemala	(Durieu & Asch.) R.McK Bird. 1978.	Km 162 Agua Blanca-Ipala Agua Blanca	Agua Blanca	Jutiapa	Guatemala		895	14.5256	-89.6625	2004	Wilkes, H. Garrison, Suketoshi Taba, J.J. Sanchez González	UdeG		3
ZLJU190	190_ZL_Las_Majadas	WTS-G1	Zea luxurians	Guatemala	(Durieu & Asch.) R.McK Bird. 1978.	Las Majadas (Rancho de Los López)	Jutiapa	Jutiapa	Guatemala		878	14.2472	-89.875	2004	Wilkes, H. Garrison, Suketoshi Taba, J.J. Sanchez González	UdeG
ZLJA191	191_ZL_Orellana	WTS-G6	Zea luxurians	Guatemala	(Durieu & Asch.) R.McK Bird. 1978.	Finca Carlos Orellana Pinto	Monjas	Jalapa	Guatemala		982	14.5381	-89.8897	2004	Wilkes, H. Garrison, Suketoshi Taba, J.J. Sanchez González	UdeG		6
NICA192	192_ZN_Apacunca	CIM11083	Zea nicaraguensis	Zea nicaraguensis	H.H. Iltis & B.F. Benz. 2000.	El Rodeo 100m E de Estero Palo Blanco	Somotillo	Chinandega	Nicaragua		9	12.8958	-86.9833	1991	Iltis, Hugh H., Milton Castrillo, Cristobal Medina	CIMMYT	11083	30919
ZLOX193	193_ZL_A_Tambor	FAC-P-87	Zea luxurians	Zea luxurians-SFU	(Durieu & Asch.) R.McK Bird. 1978.	Arroyo Tambor	San Felipe Usila	Oaxaca	México	E14D18	80	17.935	-96.4683	2007	Aragón Cuevas, Flavio	INIFAP		87
NICA194	194_ZN_Sta_Petrona	CIM27487	Zea nicaraguensis	Zea nicaraguensis	H.H. Iltis & B.F. Benz. 2000.	Finca Santa Petrona	Chinandega	Chinandega	Nicaragua		9	12.89	-86.98	2000	McK Bird, Robert	CIMMYT	27487	RB-N06
ZDJA195	195_ZD_Corralitos	JSG-RMM-LCL-552	Zea diploperennis	Zea diploperennis	Iltis, Doebley & Guzman. 1979.	Corralitos	Cuautitlán de García Barragán	Jalisco	México	E13B23	1854	19.6164	-104.308	2003	Sánchez G., J.J., R. Miranda M., L. De la Cruz L.	UdeG		552
ZDJA196	196_ZD_S_Miguel	CIM10003	Zea diploperennis	Zea diploperennis	Iltis, Doebley & Guzman. 1979.	San Miguel Cuzalapa	Cuautitlán de García Barragán	Jalisco	México	E13B23	2250	19.5333	-104.217	1978	Kato Yamakake, Takeo Angel	CIMMYT	10003	78-2
ZDJA197	197_ZD_Las_Joyas	JSG-RMM-LCL-551	Zea diploperennis	Zea diploperennis	Iltis, Doebley & Guzman. 1979.	Las Joyas (Las Playas)	Cuautitlán de García Barragán	Jalisco	México	E13B23	1870	19.5906	-104.278	2003	Sánchez G., J.J., R. Miranda M., L. De la Cruz L.	UdeG		551
ZPJA198	198_ZP_La_Mesa	JSG-LCL-695	Zea perennis	Zea perennis	(Hitchc.) Reeves & Mangelsdorf. 1942.	Loma de La Mesa	Zapotlán el Grande	Jalisco	México	E13B25	2174	19.6353	-103.567	2008	Sánchez González, J.J., Lino De la Cruz Larios	UdeG		695
ZPJA199	199_ZP_P_Ancha	JSG-LCL-694	Zea perennis	Zea perennis	(Hitchc.) Reeves & Mangelsdorf. 1942.	Piedra Ancha	San Gabriel	Jalisco	México	E13B25	2140	19.6353	-103.58	2008	Sánchez González, J.J., Lino De la Cruz Larios	UdeG		694
ZPMI200	200_ZP_Ziracuaretiro	CIM27480	Zea perennis	Zea perennis-Ur	(Hitchc.) Reeves & Mangelsdorf. 1942.	Ziracuaretiro El Fresno	Ziracuaretiro	Michoacán	México	E14A31	1380	19.42	-101.9	2008	Chávez Tovar, Víctor H., Suketoshi Taba	CIMMYT	27480	MGB-CI 50
HUEH201	261_HU_Jacalte	CIM9479_ Ames21880_ PI441934	Zea mays ssp. huehuetenangensis	Huehuetenango	(Iltis & Doebley) Doebley. 1990.	km 1.5-2.5 S A Huista-Jacaltenango	Jacaltenango	Huehuetenango	Guatemala		1300	15.6667	-91.75	1976	Iltis, Hugh H., Karen Lind, Alejandro Barrios	CIMMYT	9479	313
ZDNA202	262_ZDN_Aserradero	JLVTKV-718	Zea diploperennis	Zea diploperennis-Na	Iltis, Doebley & Guzman. 1979.	San Andrés Milpillas-Camino al Aserradero	Huajicori	Nayarit	México	F13A59	1396	22.8571	-105.115	2010	Sánchez,J.J., L. De la Cruz, V. Vidal, S.Taba, A. Kato, V. Chávez	UdeG, INIFAP, CIMMYT		718
ZDNA203	263_ZDN_EL_Pino	JLVTKV-721	Zea diploperennis	Zea diploperennis-Na	Iltis, Doebley & Guzman. 1979.	San Andrés Milpillas-Potrero El Pino	Huajicori	Nayarit	México	F13A59	1390	22.8677	-105.108	2010	Sánchez,J.J., L. De la Cruz, V. Vidal, S.Taba, A. Kato, V. Chávez	UdeG, INIFAP, CIMMYT		721
ZDNA204	264_ZDN_Los_Zapotes	JLVTKV-722	Zea diploperennis	Zea diploperennis-Na	Iltis, Doebley & Guzman. 1979.	San Andrés Milpillas-Los Zapotes	Huajicori	Nayarit	México	F13A59	1392	22.8648	-105.112	2010	Sánchez,J.J., L. De la Cruz, V. Vidal, S.Taba, A. Kato, V. Chávez	UdeG, INIFAP, CIMMYT		722
TLAX205	265_CH_Pue_Aerop	JSG-431	Zea mays ssp. mexicana	Chalco	(Schrad.) H.H. Iltis. 1972	Km 102 México-Puebla (ca Aeropuerto Hnos Serdán)	Puebla	Puebla	México	E14B42	2230	19.2078	-98.3481	2002	Sánchez González, José de Jesús	UdeG		431
CHPU206	266_CH_K18_Serdan	JSG-JMHC-622	Zea mays ssp. mexicana	Chalco	(Schrad.) H.H. Iltis. 1972	Km 18 Cd Serdán-San Salvador El Seco	San Juan Atenco	Puebla	México	E14B45	2480	19.0672	-97.5211	2007	Sánchez González, J.J., Hernández Casillas, Juan Manuel	UdeG		622
CHPU207	267_CH_K1_Aljojuca	JSG-JMHC-623	Zea mays ssp. mexicana	Chalco	(Schrad.) H.H. Iltis. 1972	Km 1 Aljojuca-Santa María Coatepec	Aljojuca	Puebla	México	E14B45	2437	19.0975	-97.5517	2007	Sánchez González, J.J., Hernández Casillas, Juan Manuel	UdeG		623
CHPU208	268_CH_Tlachichuca	JSG-JMHC-627	Zea mays ssp. mexicana	Chalco	(Schrad.) H.H. Iltis. 1972	Tlachichuca-José María Morelos	Tlachichuca	Puebla	México	E14B45	2560	19.1264	-97.4417	2007	Sánchez González, J.J., Hernández Casillas, Juan Manuel	UdeG		627
BNOC209	269_BA_K80_Vmadero	JSG-RMM-LCL-514-2005	Zea mays ssp. parviglumis	Balsas	H.H. Iltis & J. Doebley. 1980.	Km 80 Carr MICH 9 Huetamo-Villa Madero	Nocupétaro	Michoacán	México	E14A43	832	19.0631	-101.282	2005	Sánchez G., J.J., R. Miranda M., L. De la Cruz L.	UdeG		514
BCAR210	270_BA_Paso_Nu	JSG-RMM-LCL-520-2005	Zea mays ssp. parviglumis	Balsas	H.H. Iltis & J. Doebley. 1980.	Km 137 5 Huetamo-Villa Madero (Paso de Núñez)	Carácuaro	Michoacán	México	E14A54	669	18.9011	-100.98	2005	Sánchez G., J.J., R. Miranda M., L. De la Cruz L.	UdeG		520
BTAL211	271_BA_Nar_Chico	JSG-RMM-LCL-522-2005	Zea mays ssp. parviglumis	Balsas	H.H. Iltis & J. Doebley. 1980.	Naranjo Chico (Km 137 Toluca-Cd Altamirano)	Amatepec	México	México	E14A55	795	18.7917	-100.344	2005	Sánchez G., J.J., R. Miranda M., L. De la Cruz L.	UdeG		522
BZUL212	272_BA_K2_5_Zulu_Ting	JSG-RMM-LCL-535-2005	Zea mays ssp. parviglumis	Balsas	H.H. Iltis & J. Doebley. 1980.	Km 2.5 Zuluapan-Tingambato	Otzoloapan	México	México	E14A46	1340	19.1464	-100.329	2005	Sánchez G., J.J., R. Miranda M., L. De la Cruz L.	UdeG		535
BTAL213	273_BA_Anonas	JSG-RMM-LCL-580	Zea mays ssp. parviglumis	Balsas	H.H. Iltis & J. Doebley. 1980.	Las Anonas	Tejupilco	México	México	E14A55	730	18.7886	-100.364	2005	Sánchez G., J.J., R. Miranda M., L. De la Cruz L.	UdeG		580
BOTZ214	274_BA_Smaría	JSG-RMM-LCL-584	Zea mays ssp. parviglumis	Balsas	H.H. Iltis & J. Doebley. 1980.	Santa María (Km 2 Zacazonapan-Luvianos)	Zacazonapan	México	México	E14A46	1210	19.0469	-100.273	2005	Sánchez G., J.J., R. Miranda M., L. De la Cruz L.	UdeG		584
BTEJ215	275_BA_Ej_SRosa	CIM27237	Zea mays ssp. parviglumis	Balsas	H.H. Iltis & J. Doebley. 1980.	Santa Rosa (Ejido)	Tejupilco	México	México	E14A56	1280	18.8682	-100.151	2007	Chávez Tovar, Víctor H., Suketoshi Taba	CIMMYT	27237	MGB-CI-23
BTEJ216	276_BA_SM_Ixtapan	CIM27239	Zea mays ssp. parviglumis	Balsas	H.H. Iltis & J. Doebley. 1980.	Exhacienda San Miguel Ixtapan (Carretera a Amatepec)	Tejupilco	México	México	E14A56	1257	18.846	-100.163	2007	Chávez Tovar, Víctor H., Suketoshi Taba	CIMMYT	27239	MGB-CI-25
BTZI217	277_BA_Queretanillo	JACV-T-044	Zea mays ssp. parviglumis	Balsas	H.H. Iltis & J. Doebley. 1980.	1km N de Queretanillo	Tzitzio	Michoacán	México	E14A24	1437	19.5635	-100.921	2007	Carrera Valtierra, José Alfredo	UACH		44
BTZI218	278_BA_Limoncito	JACV-T-045	Zea mays ssp. parviglumis	Balsas	H.H. Iltis & J. Doebley. 1980.	El Limoncito	Tzitzio	Michoacán	México	E14A24	1107	19.5182	-100.913	2007	Carrera Valtierra, José Alfredo	UACH		45
BTZI219	279_BA_Tafetan	JACV-T-049	Zea mays ssp. parviglumis	Balsas	H.H. Iltis & J. Doebley. 1980.	3 km N de Tafetan	Tzitzio	Michoacán	México	E14A34	684	19.4428	-100.902	2007	Carrera Valtierra, José Alfredo	UACH		49
BNOC220	280_BA_Calabazas	JACV-T-053	Zea mays ssp. parviglumis	Balsas	H.H. Iltis & J. Doebley. 1980.	Las Calabazas	Nocupétaro	Michoacán	México	E14A43	1047	19.1115	-101.312	2007	Carrera Valtierra, José Alfredo	UACH		53
ZLAB221	281_ZL_K2_Ipala	CIM9478	Zea luxurians	Guatemala	(Durieu & Asch.) R.McK Bird. 1978.	2km N Ipala camino a Chiquimula	Chiquimula	Chiquimula	Guatemala		800	14.6403	-89.6214	1976	Iltis, Hugh H.	CIMMYT	9478	G-42
ZLAB222	282_ZL_Rancho_Ferdi	WTS-G4	Zea luxurians	Guatemala	(Durieu & Asch.) R.McK Bird. 1978.	Ipala-San Luis Jilotepeque (Rancho Ferdi Verganza)	Ipala	Chiquimula	Guatemala		797	14.6064	-89.6611	2004	Wilkes, H. Garrison, Suketoshi Taba, J.J. Sanchez González	UdeG		4
ZLJA223	283_ZL_El_Rodeo	WTS-G2	Zea luxurians	Guatemala	(Durieu & Asch.) R.McK Bird. 1978.	El Rodeo	Santa Catarina Mita	Jutiapa	Guatemala		878	14.4761	-89.7047	2004	Wilkes, H. Garrison, Suketoshi Taba, J.J. Sanchez González	UdeG		2
ZLJA224	284_ZL_Barr_Honda	WTS-G5	Zea luxurians	Guatemala	(Durieu & Asch.) R.McK Bird. 1978.	Barranca Honda	Santa Catarina Mita	Jutiapa	Guatemala		928	14.4531	-89.7669	2004	Wilkes, H. Garrison, Suketoshi Taba, J.J. Sanchez González	UdeG		5
ZDJA225	285_ZD_Manantlan	JSG Y LOS-68	Zea diploperennis	Zea diploperennis	Iltis, Doebley & Guzman. 1979.	Manantlán	Cuautitlán de García Barragán	Jalisco	México	E13B23	1350	19.6167	-104.203	1984	Sánchez González, José de Jesús, Lorenzo Ordaz Suárez	INIFAP		68
ZLOX226	286_ZL_Tambor593	JSG-593	Zea luxurians	Zea luxurians-SFU	(Durieu & Asch.) R.McK Bird. 1978.	Arroyo Tambor	San Felipe Usila	Oaxaca	México	E14D18	83	17.9436	-96.4619	2006	Sánchez González, José de Jesús	UdeG		593
BTEJ227	287_BA_El_Estanco	JSG-LCL-683	Zea mays ssp. parviglumis	Balsas	H.H. Iltis & J. Doebley. 1980.	El Estanco	Luvianos	México	México	E14A56	1140	18.8878	-100.23	2007	Sánchez González, J.J., Lino De la Cruz Larios	UdeG		683
ZPMI228	288_ZP_Ziracuaretiro	JSG-LCL-JRP-MMR-712	Zea perennis	Zea perennis-Ur	(Hitchc.) Reeves & Mangelsdorf. 1942.	El Fresno-Autopista Morelia-Uruapan Km379	Ziracuaretiro	Michoacán	México	E14A31	1385	19.4167	-101.938	2010	Sánchez, J, L. De la Cruz, J. Ron, M.M. Morales	UdeG		712
AMEC229	289_CH_SP_Nexapa	JSG-RMM-LCL-477	Zea mays ssp. mexicana	Chalco	(Schrad.) H.H. Iltis. 1972	San Pedro Nexapa (Carr Amecameca-Tlamacas)	Amecameca	México	México	E14B41	2705	19.0828	-98.7269	2003	Sánchez G., J.J., R. Miranda M., L. De la Cruz L.	UdeG		477
CHAL230	290_CH_Temamatla	CIM27224	Zea mays ssp. mexicana	Chalco	(Schrad.) H.H. Iltis. 1972	Temamatla (Predio Arenales)	Temamatla	México	México	E14B41	2267	19.2096	-98.8795	2007	Chávez Tovar, Víctor H., Suketoshi Taba	CIMMYT	27224	MGB-CI-10
CHTX231	291_CH_Pentecostes	CIM27216	Zea mays ssp. mexicana	Chalco	(Schrad.) H.H. Iltis. 1972	Pentecostés	Texcoco	México	México	E14B21	2263	19.5486	-98.8487	2007	Chávez Tovar, Víctor H., Suketoshi Taba	CIMMYT	27216	MGB-CI-2
CHAL232	292_CH_SA_Metla	CIM27221	Zea mays ssp. mexicana	Chalco	(Schrad.) H.H. Iltis. 1972	San Andres Metla (Ejidos)	Cocotitlán	México	México	E14B41	2340	19.2177	-98.8345	2007	Chávez Tovar, Víctor H., Suketoshi Taba	CIMMYT	27221	MGB-CI-7
CHAP233	293_CH_Mexicaltzingo	CIM27233	Zea mays ssp. mexicana	Chalco	(Schrad.) H.H. Iltis. 1972	Ejido de Mexicaltzingo	Mexicaltzingo	México	México	E14A48	2600	19.2055	-99.5848	2007	Chávez Tovar, Víctor H., Suketoshi Taba	CIMMYT	27233	MGB-CI-19
CHAP234	294_CH_SMAtenco	CIM27234	Zea mays ssp. mexicana	Chalco	(Schrad.) H.H. Iltis. 1972	Barrio San Francisco	San Mateo Atenco	México	México	E14A38	2570	19.2517	-99.5387	2007	Chávez Tovar, Víctor H., Suketoshi Taba	CIMMYT	27234	MGB-CI-20
CHAP235	295_CH_SAN_Sebastian	CIM27235	Zea mays ssp. mexicana	Chalco	(Schrad.) H.H. Iltis. 1972	Ejido de San Sebastián	Metepec	México	México	E14A38	2570	19.2263	-99.5403	2007	Chávez Tovar, Víctor H., Suketoshi Taba	CIMMYT	27235	MGB-CI-21
TOLU236	296_CH_Cuexcontitlan	JSG-JMHC-608	Zea mays ssp. mexicana	Chalco	(Schrad.) H.H. Iltis. 1972	San Andrés Cuexcontitlán (San Cristobal)	Toluca	México	México	E14A38	2596	19.3531	-99.6042	2007	Sánchez González, J.J., Hernández Casillas, Juan Manuel	UdeG		608
CHAP237	297_CH_SA_Ocotlan	JSG-JMHC-616	Zea mays ssp. mexicana	Chalco	(Schrad.) H.H. Iltis. 1972	Autopista Ixtapan de la Sal (San Andrés Ocotlán)	Chapultepec	México	México	E14A48	2625	19.2025	-99.5858	2007	Sánchez González, J.J., Hernández Casillas, Juan Manuel	UdeG		616
CHTX238	298_CH_Tocuila	JSG-JMHC-640	Zea mays ssp. mexicana	Chalco	(Schrad.) H.H. Iltis. 1972	San Felipe (Tocuila)	Texcoco	México	México	E14B21	2244	19.5039	-98.9192	2007	Sánchez González, J.J., Hernández Casillas, Juan Manuel	UdeG		640
CHTX239	299_CH_La Paz	CMC-2	Zea mays ssp. mexicana	Chalco	(Schrad.) H.H. Iltis. 1972	Los Reyes la Paz	La Paz	México	México	E14B31	2200	19.3519	-98.9633	2012	Mota Cruz, Cecilio	CONABIO		2
MORO240	300_MC_Cuamio	JSG Y RMM-448-2004	Zea mays ssp. mexicana	Mesa Central	(Schrad.) H.H. Iltis. 1972	2 km S Cuamio	Cuitzeo	Michoacán	México	F14C83	1860	20.0081	-101.155	2004	Sánchez González, J.J., Roberto Miranda Medrano	UdeG		448
INDA241	301_MC_Em_Zapata	JACV-T-003	Zea mays ssp. mexicana	Mesa Central	(Schrad.) H.H. Iltis. 1972	Emiliano Zapata	Alvaro Obregón	Michoacán	México	E14A13	1842	19.868	-101.076	2007	Carrera Valtierra, José Alfredo	UACH		3
TARI242	302_MC_SA_Pulque	JACV-T-009	Zea mays ssp. mexicana	Mesa Central	(Schrad.) H.H. Iltis. 1972	Cuitzeo-San Agustín del Pulque	Cuitzeo	Michoacán	México	E14A13	1839	19.9562	-101.107	2007	Carrera Valtierra, José Alfredo	UACH		9
YURI243	303_MC_Puerta_Salto	JACV-T-010	Zea mays ssp. mexicana	Mesa Central	(Schrad.) H.H. Iltis. 1972	Puerta del Salto	Cuitzeo	Michoacán	México	F14C83	1845	20.0525	-101.173	2007	Carrera Valtierra, José Alfredo	UACH		10
YURI244	304_MC_Huacao	JACV-T-011	Zea mays ssp. mexicana	Mesa Central	(Schrad.) H.H. Iltis. 1972	Piedras Anchas (N de Huacao)	Cuitzeo	Michoacán	México	F14C83	1843	20.0778	-101.006	2007	Carrera Valtierra, José Alfredo	UACH		11
BJUA245	305_BA_Aguaje	JACV-T-062	Zea mays ssp. parviglumis	Balsas	H.H. Iltis & J. Doebley. 1980.	Santa Ana-El Aguaje	Juárez	Michoacán	México	E14A35	1348	19.2805	-100.433	2007	Carrera Valtierra, José Alfredo	UACH		62
BTAR246	306_BA_Purisima	JACV-T-065	Zea mays ssp. parviglumis	Balsas	H.H. Iltis & J. Doebley. 1980.	La Purísima	Taretan	Michoacán	México	E14A31	1277	19.3045	-101.9	2007	Carrera Valtierra, José Alfredo	UACH		65
BTUZ247	307_BA_El_Limon	JACV-T-072	Zea mays ssp. parviglumis	Balsas	H.H. Iltis & J. Doebley. 1980.	1 5 km S El Limón	Tiquicheo de Nicolás Romero	Michoacán	México	E14A44	632	19.0447	-100.752	2007	Carrera Valtierra, José Alfredo	UACH		72
BHUE248	308_BA_Pena_Prieta	JACV-T-078	Zea mays ssp. parviglumis	Balsas	H.H. Iltis & J. Doebley. 1980.	El Potrero-Peña Prieta	Huetamo	Michoacán	México	E14A54	701	18.8267	-100.902	2007	Carrera Valtierra, José Alfredo	UACH		78
BTAC249	309_BA_OjoA_Chupio	JACV-T-082	Zea mays ssp. parviglumis	Balsas	H.H. Iltis & J. Doebley. 1980.	Ojo de Agua de Chupio-Chupio	Tacámbaro	Michoacán	México	E14A42	1219	19.1462	-101.43	2007	Carrera Valtierra, José Alfredo	UACH		82
BTAC250	310_BA_Pedernales	JACV-T-069a	Zea mays ssp. parviglumis	Balsas	H.H. Iltis & J. Doebley. 1980.	Pedernales-Petembo	Tacámbaro	Michoacán	México	E14A42	1048	19.1312	-101.48	2007	Carrera Valtierra, José Alfredo	UACH		069a
BEJU251	311_BA_El_Estanco	RMM-FJSM-204	Zea mays ssp. parviglumis	Balsas	H.H. Iltis & J. Doebley. 1980.	El Estanco	Ejutla	Jalisco	México	E13B13	967	19.9155	-104.109	2007	Miranda Medrano, Roberto, Francisco J. Santana Michel	UdeG		204
BEJU252	312_BA_Cuyotomate	RMM-FJSM-212	Zea mays ssp. parviglumis	Balsas	H.H. Iltis & J. Doebley. 1980.	El Cuyotomate	Ejutla	Jalisco	México	E13B13	1272	19.9703	-104.065	2007	Miranda Medrano, Roberto, Francisco J. Santana Michel	UdeG		212
BVPU253	313_BA_Talpitita	RMM-FJSM-VHRO-223	Zea mays ssp. parviglumis	Balsas	H.H. Iltis & J. Doebley. 1980.	Talpitita	Villa Purificación	Jalisco	México	E13B21	520	19.7153	-104.803	2007	Miranda M., R., F.J. Santana M., V.H. Ramos O.	UdeG		223
BVPU254	314_BA_Huista	RMM-FJSM-VHRO-224	Zea mays ssp. parviglumis	Balsas	H.H. Iltis & J. Doebley. 1980.	Huista	Villa Purificación	Jalisco	México	E13B11	650	19.75	-104.85	2007	Miranda M., R., F.J. Santana M., V.H. Ramos O.	UdeG		224
BVPU255	315_BA_Llano_Higo	RMM-FJSM-VHRO-225	Zea mays ssp. parviglumis	Balsas	H.H. Iltis & J. Doebley. 1980.	Llano del Higo (Predio La Joya)	Villa Purificación	Jalisco	México	E13B21	614	19.7438	-104.867	2007	Miranda M., R., F.J. Santana M., V.H. Ramos O.	UdeG		225
BVPU256	316_BA_Lamborin	RMM-VHRO-238	Zea mays ssp. parviglumis	Balsas	H.H. Iltis & J. Doebley. 1980.	Lamborín (5km de La Cofradía)	Villa Purificación	Jalisco	México	E13B11	683	19.7697	-104.835	2007	Miranda Medrano, Roberto, Victor Hugo Ramos Ortiz	UdeG		238
BHUI257	317_BA_K1_Huitzuco	JLNCM-642	Zea mays ssp. parviglumis	Balsas	H.H. Iltis & J. Doebley. 1980.	Km 1 Huitzuco-Paso Morelos	Huitzuco de los Figueroa	Guerrero	México	E14A79	963	18.2867	-99.3025	2007	Sánchez, De la Cruz, Gómez, Cañedo, Murillo	UdeG		642
BOLI258	318_BA_VH_Olinala	JLNCM-647	Zea mays ssp. parviglumis	Balsas	H.H. Iltis & J. Doebley. 1980.	Camino Vista Hermosa-Olinalá	Olinalá	Guerrero	México	E14D11	1497	17.7736	-98.7644	2007	Sánchez, De la Cruz, Gómez, Cañedo, Murillo	UdeG		647
BCOL259	319_BA_VH_Colotlipa	JLNCM-650	Zea mays ssp. parviglumis	Balsas	H.H. Iltis & J. Doebley. 1980.	Camino Vista Hermosa-Colotlipa Barraca La Cañada	Quechultenango	Guerrero	México	E14C39	940	17.4378	-99.2014	2007	Sánchez, De la Cruz, Gómez, Cañedo, Murillo	UdeG		650
BPCH260	320_BA_SA_Zicatecoyan	JSG-LCL-671	Zea mays ssp. parviglumis	Balsas	H.H. Iltis & J. Doebley. 1980.	Santa Ana Zicatecoyan (Col de la Papaya)	Tlatlaya	México	México	E14A66	1026	18.5622	-100.223	2007	Sánchez González, J.J., Lino De la Cruz Larios	UdeG		671
BHUE261	321_BA_Chiripio	JSG Y RMM-459	Zea mays ssp. parviglumis	Balsas	H.H. Iltis & J. Doebley. 1980.	La Puerta de Chiripio (km 153 Carr 51 Zitácuaro-Huetamo)	Huetamo	Michoacán	México	E14A54	653	18.7939	-100.946	2002	Sánchez González, J.J., Roberto Miranda Medrano	UdeG		459
BNOC262	322_BA_Casa_Blanca	JSG Y RMM-462	Zea mays ssp. parviglumis	Balsas	H.H. Iltis & J. Doebley. 1980.	Casa Blanca (km 62 Huetamo-Villa Madero)	Madero	Michoacán	México	E14A43	1268	19.1611	-101.329	2002	Sánchez González, J.J., Roberto Miranda Medrano	UdeG		462
BTZI263	323_BA_K37Temascal	JSG-RMM-LCL-537	Zea mays ssp. parviglumis	Balsas	H.H. Iltis & J. Doebley. 1980.	Km 37 Temascal-Huetamo (La Soledad)	Tzitzio	Michoacán	México	E14A34	1030	19.4636	-100.912	2003	Sánchez G., J.J., R. Miranda M., L. De la Cruz L.	UdeG		537
BTAR264	324_BA_K100_Ur_Card	JSG-RMM-557	Zea mays ssp. parviglumis	Balsas	H.H. Iltis & J. Doebley. 1980.	Km 100 Carr 37D Autopista Uruapan-L Cárdenas	Taretan	Michoacán	México	E14A31	1256	19.3714	-101.931	2003	Sánchez González, J.J., Roberto Miranda Medrano	UdeG		557
BHUE265	325_BA_El_Guayabo	JSG Y RMM-455-2005	Zea mays ssp. parviglumis	Balsas	H.H. Iltis & J. Doebley. 1980.	El Guayabo (km 132.5 Zitácuaro-Huetamo)	Tiquicheo de Nicolás Romero	Michoacán	México	E14A54	550	18.8619	-100.844	2005	Sánchez González, J.J., Roberto Miranda Medrano	UdeG		455
BCAR266	326_BA_Zapote	JSG Y RMM-461-2005	Zea mays ssp. parviglumis	Balsas	H.H. Iltis & J. Doebley. 1980.	El Zapote (km 124 5 Carr MICH 9 Huetamo-Carácuaro)	Carácuaro	Michoacán	México	E14A53	901	18.9381	-101.048	2005	Sánchez González, J.J., Roberto Miranda Medrano	UdeG		461
BOTZ267	327_BA_Salitre_Puente	JSG-LCL-678	Zea mays ssp. parviglumis	Balsas	H.H. Iltis & J. Doebley. 1980.	Salitre del Puente	Zacazonapan	México	México	E14A46	1000	19.0361	-100.301	2007	Sánchez González, J.J., Lino De la Cruz Larios	UdeG		678
BTEJ268	328_BA_K116_Tol_Alt	JSG-LCL-680	Zea mays ssp. parviglumis	Balsas	H.H. Iltis & J. Doebley. 1980.	Km 116 Toluca-Altamirano (Plaza de Gallos-Las Juntas)	Tejupilco	México	México	E14A56	1012	18.8539	-100.239	2007	Sánchez González, J.J., Lino De la Cruz Larios	UdeG		680
HUAN269	329_MC_Tendeparacua	JACV-T-017	Zea mays ssp. mexicana	Mesa Central	(Schrad.) H.H. Iltis. 1972	Tendeparacua	Huaniqueo	Michoacán	México	E14A12	2142	19.8878	-101.432	2007	Carrera Valtierra, José Alfredo	UACH		17
HUAN270	330_MC_Tanimireche	JACV-T-024	Zea mays ssp. mexicana	Mesa Central	(Schrad.) H.H. Iltis. 1972	Tanimireche	Chucándiro	Michoacán	México	E14A12	1949	19.88	-101.384	2007	Carrera Valtierra, José Alfredo	UACH		24
CHUR271	331_MC_Huapamacato	JACV-T-029	Zea mays ssp. mexicana	Mesa Central	(Schrad.) H.H. Iltis. 1972	Churintzio-Huapamacato	Churintzio	Michoacán	México	F13D89	1823	20.131	-102.079	2007	Carrera Valtierra, José Alfredo	UACH		29
CHMI272	332_MC_Lagunillas	JACV-T-037	Zea mays ssp. mexicana	Mesa Central	(Schrad.) H.H. Iltis. 1972	Lagunillas	Lagunillas	Michoacán	México	E14A22	1850	19.5775	-101.422	2007	Carrera Valtierra, José Alfredo	UACH		37
MZAM273	333_MC_Tangamandapio	JACV-T-081	Zea mays ssp. mexicana	Mesa Central	(Schrad.) H.H. Iltis. 1972	Santiago Tangamandapio-Zamora	Tangamandapio	Michoacán	México	E13B19	1726	19.958	-102.383	2007	Carrera Valtierra, José Alfredo	UACH		81
SJER274	334_MC_Gobernador	JSG-LCL-686	Zea mays ssp. mexicana	Mesa Central	(Schrad.) H.H. Iltis. 1972	El Gobernador	La Barca	Jalisco	México	F13D78	1540	20.3769	-102.416	2007	Sánchez González, J.J., Lino De la Cruz Larios	UdeG		686
BGUA275	335_BA_Carboneras	JSG-LCL-JRP-701	Zea mays ssp. parviglumis	Balsas	H.H. Iltis & J. Doebley. 1980.	Potrero El Cuastecomate (ca Carboneras)	Guachinango	Jalisco	México	F13D52	1188	20.7817	-104.544	2008	Sánchez, J., L. De la Cruz L., J. Ron Parra	UdeG		701
SJER276	336_MC_SJeronimo	JSG-724	Zea mays ssp. mexicana	Mesa Central	(Schrad.) H.H. Iltis. 1972	Cerro Grande-San Jerónimo	Ayotlán	Jalisco	México	F13D78	1577	20.42	-102.345	2010	Sánchez González, José de Jesús	UdeG		724
