# Supplementary material for: Genomic diversity and population structure of teosinte (Zea spp.) and its conservation implications
Source: PLoS One. 2023 Oct 11;18(10):e0291944. doi: 10.1371/journal.pone.0291944 (PMC10566683; doi:10.1371/journal.pone.0291944)
Supplement: S2 Data — (XLSX) [file pone.0291944.s006.xlsx]

## Sheet: FST_276
Sample name	BAPX114	BAPX115	BCAR146	BCAR147	BCAR148	BCAR270	BCAR326	BCOL122	BCOL124	BCOL125	BCOL319	BEJU311	BEJU312	BEJU91	BEJU92	BEJU93	BEJU94	BEJU95	BGUA335	BGUA83	BGUA84	BGUA85	BGUA86	BGUA87	BGUA89	BGUA90	BHUE153	BHUE155	BHUE156	BHUE157	BHUE308	BHUE321	BHUE325	BHUI117	BHUI118	BHUI317	BIXC100	BIXC101	BIXC103	BIXC99	BJUA162	BJUA163	BJUA164	BJUA305	BMAN176	BMAN177	BMAN178	BMAN180	BMAZ119
BAPX114	0
BAPX115	0.11913	0
BCAR146	0.12357	0.12011	0
BCAR147	0.11544	0.11183	0.09796	0
BCAR148	0.14167	0.13932	0.06064	0.03238	0
BCAR270	0.14143	0.14009	0.04759	0.05298	0.06407	0
BCAR326	0.14359	0.13929	0.0652	0.03698	0.04178	0.06825	0
BCOL122	0.13344	0.1324	0.15705	0.14394	0.13069	0.13225	0.13246	0
BCOL124	0.12467	0.12378	0.09476	0.09245	0.11913	0.11788	0.12051	0.05754	0
BCOL125	0.14417	0.14329	0.10704	0.10199	0.13123	0.12964	0.13128	0.09673	0.08181	0
BCOL319	0.13329	0.13271	0.10137	0.10053	0.12025	0.12296	0.12237	0.0764	0.07034	0.06708	0
BEJU311	0.18365	0.18042	0.13675	0.12259	0.12729	0.12855	0.12531	0.18621	0.15715	0.17064	0.16718	0
BEJU312	0.27111	0.26604	0.25538	0.24193	0.22908	0.22559	0.23103	0.28008	0.23564	0.25665	0.25829	0.27036	0
BEJU91	0.21104	0.20737	0.17625	0.15393	0.16027	0.15885	0.15915	0.21558	0.18375	0.19792	0.19604	0.10386	0.29841	0
BEJU92	0.16578	0.16317	0.09863	0.08955	0.10722	0.10924	0.10675	0.16211	0.14136	0.1523	0.14633	0.04327	0.24512	0.08341	0
BEJU93	0.34118	0.33367	0.38036	0.3459	0.30358	0.29871	0.30168	0.36985	0.29712	0.32607	0.33875	0.34887	0.10392	0.37785	0.3246	0
BEJU94	0.30699	0.30133	0.33718	0.2926	0.26254	0.26004	0.25842	0.33745	0.27039	0.29485	0.30377	0.2171	0.40229	0.25576	0.19174	0.48737	0
BEJU95	0.30861	0.30243	0.31362	0.29102	0.26992	0.26451	0.26887	0.32383	0.26888	0.29451	0.30029	0.31214	0.04123	0.34187	0.28876	0.11463	0.44562	0
BGUA335	0.16593	0.16576	0.11095	0.10584	0.12659	0.12688	0.12826	0.15478	0.1416	0.15643	0.1463	0.16664	0.24334	0.19716	0.14928	0.31235	0.29305	0.27971	0
BGUA83	0.15357	0.15423	0.09331	0.08911	0.11668	0.11668	0.11713	0.13746	0.13045	0.14541	0.13342	0.15352	0.2361	0.18422	0.13792	0.30311	0.27775	0.27159	0.02622	0
BGUA84	0.17327	0.17436	0.12268	0.1175	0.13382	0.13368	0.13534	0.16788	0.14974	0.1643	0.15429	0.17648	0.25963	0.2099	0.15721	0.33636	0.31252	0.29994	0.03173	0.02826	0
BGUA85	0.20412	0.20451	0.17154	0.16313	0.17961	0.17785	0.17947	0.19594	0.17793	0.19627	0.18883	0.21906	0.2733	0.24881	0.20256	0.34104	0.34198	0.30765	0.09524	0.12064	0.11934	0
BGUA86	0.14822	0.14811	0.09906	0.09772	0.10733	0.1077	0.11052	0.14257	0.12229	0.13706	0.12935	0.1546	0.2152	0.18584	0.13435	0.28881	0.28863	0.25247	0.07088	0.06884	0.08113	0.12571	0
BGUA87	0.16896	0.17012	0.11524	0.10671	0.12887	0.12853	0.13074	0.15486	0.14673	0.16136	0.15205	0.16397	0.23828	0.19355	0.14841	0.2953	0.27775	0.26962	0.02425	0.02186	0.03096	0.11851	0.07324	0
BGUA89	0.2327	0.23077	0.20194	0.18477	0.19581	0.19381	0.19539	0.23234	0.20451	0.22366	0.21887	0.233	0.31212	0.26318	0.21513	0.38368	0.36145	0.3493	0.09731	0.09505	0.1046	0.19317	0.14747	0.09305	0
BGUA90	0.18151	0.17941	0.12441	0.11887	0.14634	0.14636	0.14618	0.16646	0.15693	0.17255	0.16283	0.18357	0.25245	0.21404	0.16715	0.31937	0.30687	0.28823	0.05541	0.06182	0.06455	0.08094	0.09225	0.06209	0.13477	0
BHUE153	0.13369	0.13362	0.03775	0.05894	0.07058	0.05278	0.07296	0.13349	0.10834	0.12078	0.11246	0.12674	0.22575	0.15892	0.10637	0.31169	0.27565	0.26982	0.11797	0.10786	0.12795	0.17274	0.09918	0.12139	0.19339	0.13748	0
BHUE155	0.16192	0.16078	0.07151	0.0852	0.10273	0.09175	0.10422	0.16071	0.13694	0.14649	0.14034	0.1543	0.25224	0.18718	0.13253	0.33964	0.30786	0.29632	0.14385	0.13497	0.15384	0.19672	0.12551	0.14695	0.21763	0.16296	0.07855	0
BHUE156	0.15354	0.15344	0.06559	0.08048	0.09124	0.07329	0.09469	0.14406	0.12482	0.13666	0.13206	0.14125	0.22665	0.17075	0.12255	0.29139	0.2679	0.26069	0.13673	0.1279	0.14617	0.18781	0.1171	0.1375	0.2024	0.15594	0.04594	0.09899	0
BHUE157	0.16793	0.16714	0.07835	0.09989	0.1083	0.09022	0.10864	0.17055	0.13976	0.15012	0.14363	0.16433	0.2681	0.19529	0.14121	0.36516	0.32933	0.31795	0.15355	0.1409	0.16274	0.21024	0.13454	0.15547	0.23245	0.17246	0.0676	0.11398	0.08182	0
BHUE308	0.14702	0.14503	0.05483	0.07767	0.08619	0.07091	0.08714	0.14751	0.12192	0.13241	0.12706	0.13941	0.23848	0.17323	0.11735	0.32301	0.28565	0.2822	0.12986	0.11928	0.13886	0.18366	0.11306	0.13354	0.20478	0.14923	0.04447	0.09059	0.06835	0.08927	0
BHUE321	0.1571	0.15772	0.07026	0.08558	0.09931	0.08202	0.09789	0.14901	0.132	0.14443	0.13817	0.14851	0.24092	0.17921	0.12932	0.31516	0.28499	0.27933	0.14276	0.1323	0.15159	0.19506	0.12233	0.14468	0.21179	0.16278	0.05647	0.10624	0.07231	0.0943	0.07914	0
BHUE325	0.15597	0.15457	0.09466	0.10441	0.10085	0.09057	0.10344	0.16462	0.12915	0.14113	0.13792	0.15445	0.24958	0.18615	0.12971	0.33497	0.30558	0.29169	0.14226	0.13108	0.15338	0.1948	0.12733	0.14204	0.21771	0.15923	0.07797	0.09639	0.09555	0.11602	0.09234	0.10448	0
BHUI117	0.16016	0.15665	0.15528	0.14407	0.1675	0.16751	0.16718	0.12005	0.10443	0.1399	0.12907	0.20791	0.29482	0.23336	0.18935	0.36956	0.33328	0.33417	0.18705	0.17278	0.1951	0.21938	0.17173	0.1902	0.25364	0.19909	0.16178	0.18749	0.17635	0.19107	0.17524	0.18309	0.18373	0
BHUI118	0.15913	0.15826	0.15156	0.14145	0.16782	0.16707	0.16666	0.11837	0.10473	0.13989	0.12771	0.20593	0.29271	0.23268	0.18933	0.36615	0.33284	0.33231	0.18793	0.17282	0.19529	0.22028	0.17024	0.19088	0.25341	0.19945	0.15979	0.18614	0.17635	0.1894	0.17384	0.18234	0.18139	0.05137	0
BHUI317	0.2271	0.22348	0.26656	0.24241	0.23614	0.23873	0.23619	0.20974	0.17218	0.2082	0.20656	0.27965	0.36447	0.30545	0.26035	0.43973	0.41125	0.40222	0.25319	0.23559	0.26702	0.28645	0.24571	0.25041	0.32033	0.26503	0.24093	0.26519	0.24161	0.27789	0.2535	0.25423	0.2657	0.14193	0.13401	0
BIXC100	0.11535	0.11482	0.10214	0.09587	0.12192	0.12453	0.12256	0.09696	0.09032	0.11628	0.10332	0.16527	0.25274	0.19208	0.14548	0.32416	0.28868	0.29125	0.14452	0.12976	0.15184	0.1805	0.12854	0.14983	0.21185	0.15638	0.11673	0.14106	0.13749	0.1486	0.12937	0.14111	0.1389	0.11697	0.11773	0.18683	0
BIXC101	0.09311	0.09045	0.05803	0.05567	0.09073	0.09072	0.09124	0.07719	0.07666	0.09632	0.08311	0.1309	0.21827	0.15716	0.11385	0.28504	0.25105	0.25528	0.11787	0.10584	0.12318	0.15573	0.09847	0.12325	0.18331	0.13124	0.08114	0.10869	0.10244	0.11208	0.09317	0.10675	0.10165	0.10834	0.10902	0.1749	0.06063	0
BIXC103	0.09309	0.09093	0.05781	0.05284	0.08762	0.08788	0.08758	0.07991	0.07507	0.0949	0.08166	0.12882	0.21789	0.1564	0.11156	0.2873	0.25136	0.25541	0.11435	0.10255	0.12051	0.15527	0.09613	0.11942	0.18068	0.1292	0.07917	0.107	0.10053	0.1115	0.09102	0.10509	0.10187	0.10952	0.11077	0.17645	0.06102	0.02668	0
BIXC99	0.15153	0.14845	0.15032	0.13968	0.15928	0.16126	0.16005	0.13626	0.12587	0.15318	0.14136	0.2029	0.28822	0.22947	0.18352	0.35891	0.32379	0.32537	0.18001	0.16505	0.18813	0.21616	0.16481	0.18238	0.24583	0.19126	0.15728	0.18194	0.17548	0.19328	0.16964	0.1806	0.1812	0.1541	0.15479	0.22465	0.06753	0.0972	0.09764	0
BJUA162	0.10403	0.10324	0.07049	0.07269	0.06488	0.06563	0.07009	0.10846	0.07872	0.09056	0.08493	0.12187	0.22454	0.15099	0.09569	0.313	0.27421	0.26733	0.10325	0.0879	0.11162	0.15239	0.08877	0.10527	0.17696	0.11807	0.05839	0.0841	0.07818	0.09427	0.07438	0.08288	0.09019	0.12697	0.1251	0.21218	0.08342	0.04786	0.04739	0.12401	0
BJUA163	0.116	0.11644	0.04374	0.04888	0.07712	0.0731	0.07878	0.10259	0.09244	0.10573	0.09655	0.11764	0.21108	0.14817	0.10047	0.28116	0.25001	0.24947	0.11105	0.1016	0.11844	0.15949	0.09168	0.1152	0.17868	0.12959	0.06247	0.09117	0.08388	0.09526	0.07616	0.08875	0.08546	0.13871	0.1379	0.20513	0.09608	0.06552	0.06354	0.13395	0.03256	0
BJUA164	0.10994	0.10909	0.02807	0.03708	0.06649	0.06083	0.06633	0.09596	0.08373	0.09464	0.0847	0.11249	0.21511	0.14495	0.092	0.30075	0.26134	0.2604	0.10197	0.09121	0.10932	0.15452	0.08111	0.10753	0.17827	0.12112	0.05159	0.07889	0.07194	0.08583	0.06473	0.07903	0.0754	0.13142	0.13148	0.20945	0.08811	0.05552	0.05268	0.12981	0.02534	0.03649	0
BJUA305	0.10598	0.1049	0.03343	0.03877	0.06431	0.06065	0.06679	0.09008	0.08042	0.09165	0.0835	0.1065	0.20121	0.13562	0.08905	0.27202	0.2373	0.23872	0.10056	0.08988	0.10719	0.14934	0.08156	0.10418	0.16747	0.11787	0.05025	0.07822	0.07081	0.08303	0.06535	0.07664	0.07307	0.12537	0.12459	0.19389	0.08392	0.05366	0.05093	0.12121	0.02339	0.02735	0.02134	0
BMAN176	0.23307	0.22688	0.19637	0.1881	0.19492	0.19179	0.19503	0.23296	0.20389	0.22115	0.21775	0.24018	0.14473	0.2672	0.21843	0.20408	0.3667	0.17179	0.21097	0.20426	0.22538	0.23806	0.17903	0.21093	0.28092	0.21951	0.18662	0.21393	0.19694	0.22415	0.19955	0.20599	0.21089	0.25577	0.25359	0.32219	0.21137	0.17974	0.18023	0.24622	0.17814	0.17624	0.17635	0.1647	0
BMAN177	0.21476	0.20888	0.17367	0.16449	0.1781	0.1753	0.1792	0.2133	0.19021	0.20458	0.19977	0.22194	0.13921	0.24895	0.20096	0.20147	0.34466	0.1668	0.19263	0.18724	0.20612	0.21963	0.16303	0.19601	0.26245	0.202	0.17057	0.19699	0.18303	0.20798	0.18182	0.19167	0.19321	0.23841	0.23733	0.303	0.19195	0.16196	0.16173	0.22741	0.15756	0.16004	0.15825	0.14864	0.03094	0
BMAN178	0.26365	0.25859	0.24645	0.2328	0.2259	0.22041	0.22604	0.27502	0.23164	0.25175	0.25131	0.27087	0.1837	0.30048	0.24977	0.24453	0.40341	0.21296	0.23742	0.23148	0.25545	0.26558	0.21006	0.23457	0.30992	0.24818	0.2201	0.24746	0.22314	0.26173	0.23253	0.23533	0.24566	0.28944	0.28716	0.36007	0.24514	0.21002	0.20986	0.28044	0.21739	0.20633	0.20987	0.19514	0.13638	0.13154	0
BMAN180	0.2887	0.28322	0.26054	0.24772	0.24559	0.23814	0.24443	0.29134	0.25165	0.27398	0.27592	0.28523	0.16997	0.31498	0.26655	0.22461	0.40677	0.19556	0.25552	0.25142	0.27352	0.28178	0.22494	0.24935	0.32447	0.26598	0.23736	0.26558	0.23575	0.28053	0.25035	0.25162	0.25926	0.31302	0.31081	0.37437	0.27292	0.23544	0.23584	0.3049	0.23415	0.22624	0.23223	0.21523	0.13974	0.13796	0.0929	0
BMAZ119	0.12883	0.12638	0.10814	0.10474	0.12122	0.12049	0.12329	0.07246	0.01514	0.08473	0.07259	0.17084	0.26184	0.19962	0.14934	0.3476	0.31299	0.30617	0.14368	0.13092	0.15369	0.18595	0.129	0.14921	0.2183	0.15887	0.11466	0.14273	0.13243	0.14741	0.12801	0.13762	0.14135	0.11105	0.11209	0.19468	0.09284	0.07525	0.0764	0.13279	0.08643	0.09451	0.08408	0.08117	0.22038	0.20267	0.25696	0.27837	0
BMAZ120	0.13357	0.13202	0.10432	0.10791	0.1245	0.12408	0.12679	0.07898	0.03161	0.08806	0.07644	0.17409	0.26837	0.2058	0.15222	0.35996	0.32376	0.3153	0.1487	0.13467	0.1572	0.19041	0.13211	0.15395	0.22515	0.16233	0.11707	0.14257	0.13703	0.14865	0.13121	0.13959	0.1439	0.11871	0.11844	0.20463	0.09788	0.0781	0.07975	0.13609	0.08846	0.09752	0.0863	0.08541	0.22659	0.20797	0.26439	0.28731	0.0329
BMAZ121	0.11383	0.11401	0.11674	0.11382	0.10912	0.10941	0.11168	0.07543	0.0011	0.07341	0.06157	0.16379	0.25933	0.19536	0.1384	0.35394	0.31838	0.30595	0.1329	0.11691	0.14469	0.17491	0.11927	0.13617	0.2114	0.14625	0.10538	0.13329	0.12382	0.14402	0.11927	0.12733	0.13609	0.10083	0.10098	0.19322	0.07977	0.05872	0.06024	0.1207	0.0845	0.08029	0.07003	0.06761	0.21264	0.19302	0.25407	0.27352	0.01349
BMAZ123	0.14084	0.14003	0.12132	0.11188	0.13235	0.13226	0.13335	0.06556	0.07532	0.07853	0.05062	0.17403	0.26002	0.20231	0.15672	0.33159	0.30135	0.29905	0.15557	0.1434	0.16525	0.19628	0.13912	0.16	0.22359	0.17267	0.12576	0.15353	0.14111	0.15644	0.13878	0.14778	0.14673	0.13123	0.12977	0.20161	0.11185	0.09283	0.09239	0.14827	0.09268	0.106	0.09708	0.09397	0.2238	0.20809	0.25563	0.27652	0.0795
BMAZ126	0.24095	0.23642	0.23836	0.22065	0.21331	0.21208	0.21331	0.23539	0.18228	0.18422	0.18604	0.25839	0.34873	0.29115	0.2385	0.42809	0.39928	0.38813	0.23745	0.2251	0.25271	0.28064	0.22496	0.23515	0.30887	0.25053	0.21364	0.23908	0.22286	0.25508	0.22449	0.23228	0.2412	0.25695	0.25699	0.3365	0.21615	0.18628	0.18627	0.25276	0.19915	0.19097	0.19116	0.17956	0.30579	0.28668	0.34041	0.35684	0.2005
BMAZ127	0.14551	0.14306	0.14132	0.13564	0.12646	0.12901	0.13059	0.11392	0.05819	0.09123	0.08767	0.18286	0.2756	0.21158	0.15549	0.36365	0.32966	0.31853	0.15453	0.14066	0.16593	0.1983	0.14066	0.15734	0.22951	0.16803	0.12472	0.15094	0.14106	0.16161	0.14049	0.14618	0.15662	0.14563	0.1441	0.23268	0.11834	0.09102	0.09127	0.15775	0.10839	0.10221	0.09242	0.09137	0.23069	0.21155	0.2691	0.2874	0.06845
BMOR97	0.2185	0.2155	0.24674	0.2279	0.22948	0.22931	0.22793	0.18953	0.1557	0.19903	0.19227	0.27424	0.35864	0.30356	0.25383	0.43278	0.4015	0.39599	0.24397	0.22701	0.25764	0.27679	0.23381	0.24185	0.31195	0.25359	0.23084	0.25645	0.239	0.26908	0.2423	0.2491	0.25404	0.18483	0.18349	0.26368	0.16772	0.16427	0.16807	0.20481	0.20313	0.20105	0.19899	0.18768	0.31699	0.29862	0.35068	0.36801	0.1706
BMOR98	0.20751	0.20099	0.25802	0.24432	0.21359	0.21563	0.21559	0.1968	0.14165	0.18285	0.17208	0.27408	0.37354	0.30855	0.24551	0.48001	0.44429	0.4237	0.23028	0.21014	0.24561	0.27045	0.22427	0.23258	0.31284	0.24052	0.22073	0.24352	0.23667	0.26086	0.23416	0.23975	0.25576	0.17285	0.17144	0.27438	0.15243	0.14359	0.14861	0.19574	0.19889	0.18369	0.17812	0.17106	0.31682	0.2928	0.36414	0.38188	0.15551
BNOC149	0.14031	0.14085	0.06083	0.06045	0.08368	0.08376	0.08052	0.13314	0.11779	0.12779	0.12031	0.12488	0.23466	0.15808	0.1052	0.31547	0.2678	0.27731	0.1283	0.11789	0.13539	0.18189	0.11005	0.13067	0.19987	0.14693	0.07486	0.10485	0.09607	0.11087	0.09047	0.10136	0.10242	0.16652	0.16698	0.24087	0.12258	0.08963	0.08722	0.16068	0.06375	0.0747	0.06194	0.06145	0.19828	0.18197	0.23238	0.24989	0.11929
BNOC151	0.13931	0.13751	0.06329	0.05422	0.08532	0.08619	0.08422	0.12722	0.11673	0.12922	0.11872	0.12722	0.22978	0.15835	0.11021	0.30067	0.25636	0.26871	0.12236	0.11384	0.12973	0.18072	0.10758	0.12505	0.1905	0.14459	0.08022	0.10715	0.09966	0.11411	0.09143	0.10177	0.10326	0.16237	0.16272	0.22926	0.11979	0.0889	0.08611	0.15706	0.06282	0.0762	0.06638	0.06342	0.19689	0.18048	0.2252	0.24657	0.11989
BNOC152	0.12938	0.12922	0.04447	0.03776	0.07018	0.07019	0.06662	0.11998	0.1071	0.11676	0.10719	0.09982	0.21886	0.13635	0.08268	0.29496	0.23957	0.26104	0.11093	0.10104	0.11757	0.16707	0.09425	0.11361	0.17914	0.1319	0.0624	0.09152	0.08305	0.09891	0.07511	0.08913	0.08676	0.15511	0.15504	0.22596	0.10964	0.07743	0.07572	0.14752	0.04817	0.06369	0.05287	0.05069	0.18462	0.1675	0.21357	0.2353	0.10921
BNOC269	0.15088	0.14834	0.08929	0.07695	0.09648	0.10048	0.09778	0.14389	0.12808	0.1408	0.13276	0.14385	0.24178	0.17309	0.1243	0.31052	0.26953	0.27743	0.13646	0.1261	0.14395	0.19316	0.12222	0.13827	0.20271	0.15602	0.09324	0.12325	0.11355	0.12715	0.10735	0.11695	0.11822	0.17556	0.17574	0.24373	0.13238	0.10036	0.09788	0.16925	0.08307	0.08983	0.07953	0.0765	0.20768	0.19107	0.23748	0.25506	0.13311
BNOC280	0.1389	0.13601	0.08237	0.07097	0.08729	0.09078	0.08856	0.13459	0.11533	0.12685	0.11972	0.13741	0.24076	0.16658	0.1163	0.31691	0.27377	0.28114	0.1255	0.11324	0.13276	0.18267	0.11188	0.12662	0.19583	0.14568	0.0869	0.11245	0.10734	0.11984	0.10065	0.10665	0.11261	0.16315	0.16088	0.23881	0.11984	0.08639	0.08514	0.15715	0.0745	0.07863	0.0686	0.0662	0.20215	0.18423	0.23378	0.25329	0.11981
BNOC322	0.16379	0.16429	0.10331	0.09505	0.11729	0.11884	0.11612	0.16039	0.14287	0.15505	0.14684	0.16602	0.26788	0.19591	0.14589	0.34644	0.30397	0.30883	0.1525	0.14037	0.16027	0.20735	0.1383	0.15367	0.22007	0.17072	0.11433	0.1405	0.13542	0.15025	0.12673	0.1287	0.13936	0.18842	0.18849	0.26258	0.14252	0.1106	0.1108	0.18039	0.09854	0.10609	0.09739	0.09381	0.22742	0.20909	0.26029	0.28146	0.14775
BOAX174	0.28687	0.28317	0.32439	0.29177	0.28303	0.28102	0.28037	0.28117	0.23608	0.26337	0.26759	0.32617	0.40383	0.35188	0.30768	0.47339	0.45007	0.43875	0.3001	0.28483	0.3178	0.33612	0.29399	0.29183	0.36534	0.31225	0.29119	0.3174	0.28531	0.33524	0.3041	0.30361	0.31399	0.29117	0.29109	0.36187	0.25745	0.23499	0.23622	0.29271	0.26687	0.25475	0.26446	0.24518	0.36214	0.34349	0.39652	0.40859	0.26711
BOAX175	0.27777	0.27482	0.29954	0.26869	0.27411	0.27223	0.27104	0.26006	0.22711	0.25297	0.25446	0.31104	0.38293	0.33699	0.2958	0.44237	0.42193	0.41369	0.29098	0.27738	0.30604	0.3237	0.281	0.28329	0.35203	0.30345	0.27805	0.30454	0.27435	0.31831	0.28967	0.29304	0.29687	0.27885	0.27992	0.34124	0.24844	0.22693	0.22748	0.28198	0.24906	0.24632	0.25289	0.23616	0.34785	0.33192	0.37756	0.38952	0.25375
BOLI116	0.11923	0.11898	0.11141	0.10321	0.12433	0.12591	0.12488	0.08629	0.07402	0.10367	0.09349	0.16951	0.25401	0.19548	0.15003	0.32815	0.29629	0.2932	0.14548	0.13044	0.15424	0.18134	0.12982	0.14958	0.21416	0.15859	0.11969	0.14676	0.13867	0.15211	0.13261	0.14273	0.1434	0.09561	0.10003	0.17496	0.07841	0.06943	0.06964	0.11708	0.08479	0.09699	0.08857	0.0849	0.21367	0.19464	0.24801	0.27321	0.0784
BOLI318	0.11689	0.11649	0.10808	0.10346	0.1188	0.12099	0.12077	0.08705	0.0717	0.10095	0.09078	0.16301	0.23054	0.18856	0.14325	0.30478	0.28939	0.268	0.14019	0.12591	0.14858	0.17352	0.12288	0.14396	0.20843	0.15174	0.11399	0.1412	0.13242	0.14566	0.1278	0.13663	0.13837	0.09801	0.09862	0.17379	0.07886	0.06659	0.06725	0.11877	0.08384	0.09294	0.08488	0.08121	0.19834	0.18053	0.23298	0.25384	0.07679
BOTZ133	0.11919	0.1179	0.03795	0.04524	0.07797	0.07395	0.07915	0.10243	0.09648	0.10909	0.09825	0.11834	0.20926	0.14814	0.10178	0.27687	0.24365	0.2471	0.1112	0.10258	0.1181	0.16146	0.09099	0.11521	0.17727	0.13064	0.06271	0.09114	0.08431	0.09611	0.07641	0.09125	0.08498	0.14143	0.14147	0.20627	0.09684	0.06829	0.06535	0.13322	0.04178	0.05735	0.04291	0.04416	0.17588	0.16063	0.20515	0.22664	0.09494
BOTZ134	0.10931	0.10915	0.02577	0.03348	0.06826	0.06249	0.0693	0.08754	0.08557	0.09778	0.08713	0.10718	0.19716	0.1364	0.09005	0.26365	0.22991	0.23382	0.1025	0.0936	0.10796	0.15034	0.07985	0.10646	0.16717	0.12142	0.05154	0.07916	0.07289	0.08222	0.06372	0.07706	0.07223	0.13046	0.13006	0.19484	0.09025	0.05878	0.0571	0.12607	0.02946	0.04453	0.03261	0.03253	0.16473	0.14984	0.19219	0.21233	0.08511
BOTZ274	0.10589	0.10494	0.04131	0.04812	0.06637	0.06234	0.06812	0.09603	0.08281	0.09359	0.08699	0.11136	0.20428	0.13952	0.09001	0.27695	0.24279	0.24258	0.10008	0.09004	0.10848	0.15056	0.0819	0.1049	0.16884	0.11894	0.0525	0.07844	0.07162	0.08512	0.06594	0.07763	0.07818	0.13027	0.13018	0.20196	0.0869	0.05419	0.05058	0.12549	0.03756	0.04135	0.02973	0.02985	0.16953	0.15248	0.20033	0.21839	0.08526
BOTZ327	0.11523	0.11589	0.04551	0.05046	0.07486	0.06976	0.07687	0.1029	0.09116	0.10302	0.09383	0.11799	0.21176	0.14639	0.0974	0.28419	0.2499	0.25093	0.10912	0.09901	0.11577	0.15786	0.08995	0.11259	0.17729	0.12711	0.05889	0.08595	0.07911	0.09178	0.07319	0.08564	0.08425	0.13747	0.13707	0.20753	0.09507	0.06309	0.06023	0.1345	0.04194	0.05064	0.03753	0.03829	0.17597	0.16022	0.20689	0.22586	0.0922
BPCH141	0.10281	0.10442	0.06316	0.06457	0.0725	0.07074	0.07557	0.10741	0.08091	0.0958	0.08839	0.12517	0.22415	0.1555	0.10094	0.31013	0.27406	0.26846	0.10671	0.09435	0.11524	0.15636	0.09102	0.10939	0.18228	0.12463	0.06337	0.09164	0.08443	0.09949	0.07851	0.08883	0.0938	0.12958	0.12883	0.20994	0.08373	0.04925	0.04856	0.12559	0.05036	0.05007	0.03853	0.03823	0.1803	0.16201	0.21788	0.23744	0.08613
BPCH142	0.18127	0.17841	0.17812	0.16377	0.16008	0.1603	0.16229	0.18881	0.15291	0.17172	0.16797	0.21078	0.30501	0.23894	0.18712	0.38856	0.35582	0.34765	0.19093	0.17668	0.20151	0.23602	0.17474	0.1898	0.26227	0.2049	0.1598	0.18592	0.17234	0.19674	0.1712	0.17924	0.18563	0.20092	0.19826	0.27828	0.15975	0.12583	0.12533	0.19999	0.14103	0.13427	0.12983	0.1238	0.26109	0.24342	0.29737	0.3145	0.16725
BPCH143	0.1006	0.10119	0.03903	0.0417	0.06966	0.06667	0.07239	0.08786	0.08028	0.09376	0.08472	0.10558	0.1986	0.13322	0.08824	0.26512	0.21936	0.23501	0.1031	0.09356	0.11021	0.1492	0.08471	0.10727	0.16662	0.12138	0.05628	0.0852	0.07699	0.09046	0.07046	0.08292	0.07913	0.12343	0.12424	0.18839	0.08015	0.04942	0.04682	0.11885	0.03543	0.04871	0.03655	0.03619	0.16655	0.15097	0.19436	0.21484	0.08182
BPCH144	0.12536	0.12549	0.07011	0.07217	0.09982	0.0958	0.0989	0.11797	0.105	0.11804	0.11087	0.14116	0.22807	0.17116	0.12302	0.30101	0.27195	0.26763	0.12988	0.11973	0.13888	0.17723	0.11132	0.13454	0.19823	0.14741	0.08801	0.1156	0.10661	0.11947	0.09934	0.11162	0.10928	0.15019	0.15102	0.21778	0.10555	0.07462	0.07347	0.14428	0.06384	0.0752	0.06749	0.0638	0.19379	0.17728	0.22408	0.24557	0.10748
BPCH145	0.12306	0.12141	0.05273	0.05745	0.09153	0.08637	0.09286	0.10501	0.10123	0.11502	0.1037	0.13145	0.22002	0.16191	0.11314	0.28889	0.25516	0.25681	0.12294	0.11368	0.12937	0.17148	0.10241	0.12741	0.18809	0.14223	0.07641	0.10615	0.09638	0.1088	0.08841	0.10353	0.09776	0.14389	0.14449	0.2103	0.10182	0.07121	0.06799	0.14004	0.05286	0.06956	0.0589	0.05697	0.18662	0.17	0.21563	0.23838	0.10278
BPCH320	0.1777	0.17532	0.15396	0.14567	0.156	0.15416	0.15838	0.17481	0.15266	0.16869	0.16472	0.2007	0.28901	0.22966	0.1817	0.36208	0.33145	0.32805	0.18943	0.17662	0.20078	0.231	0.17259	0.18952	0.25543	0.20401	0.14778	0.17482	0.1609	0.18204	0.16192	0.17016	0.17335	0.19824	0.19838	0.27186	0.15786	0.12645	0.12448	0.19551	0.1305	0.13228	0.12468	0.12049	0.25212	0.23475	0.2866	0.3041	0.1625
BQUE88	0.27133	0.26631	0.27575	0.25881	0.25873	0.25688	0.25721	0.2665	0.23581	0.2645	0.25998	0.29952	0.34979	0.32911	0.28242	0.42021	0.42459	0.38392	0.26205	0.25224	0.28001	0.28133	0.24452	0.26005	0.33216	0.26958	0.25773	0.28653	0.26192	0.29764	0.27176	0.27556	0.27908	0.27979	0.27803	0.34909	0.24227	0.22076	0.22308	0.27527	0.23423	0.23107	0.23448	0.22221	0.31194	0.29377	0.3434	0.35716	0.25834
BRED150	0.12146	0.12069	0.06771	0.08529	0.06265	0.0451	0.06279	0.1536	0.09819	0.1089	0.1019	0.13195	0.24632	0.16775	0.09983	0.36381	0.32467	0.30329	0.10821	0.09388	0.12114	0.16858	0.09515	0.11188	0.19917	0.1261	0.02141	0.0738	0.04489	0.06746	0.04296	0.0536	0.08848	0.15764	0.15541	0.26035	0.10362	0.06246	0.06267	0.15136	0.06478	0.05045	0.03731	0.03708	0.19293	0.17042	0.23933	0.25417	0.11245
BSAU128	0.28922	0.28378	0.30292	0.27925	0.25553	0.25361	0.25694	0.30849	0.2547	0.27765	0.28169	0.30429	0.35191	0.33635	0.28429	0.42586	0.44015	0.38706	0.27426	0.2632	0.29496	0.3098	0.14952	0.26627	0.34597	0.28631	0.25889	0.2875	0.25437	0.3046	0.27035	0.26945	0.28641	0.31367	0.31159	0.38613	0.27021	0.23616	0.23513	0.30261	0.25348	0.23393	0.24111	0.2259	0.31337	0.29629	0.34694	0.3508	0.28691
BTAC168	0.12429	0.1236	0.07157	0.05807	0.0789	0.08074	0.07943	0.12041	0.10577	0.11827	0.10873	0.12738	0.22899	0.15835	0.10766	0.30577	0.26357	0.26954	0.11598	0.10445	0.12472	0.17	0.10157	0.11886	0.18709	0.13625	0.07692	0.10428	0.09682	0.11253	0.09042	0.09738	0.10318	0.1506	0.15026	0.22411	0.10527	0.07232	0.07191	0.14293	0.0594	0.06858	0.05967	0.0541	0.18941	0.17142	0.22251	0.24419	0.10989
BTAC169	0.18126	0.17934	0.11479	0.11386	0.13186	0.12775	0.13182	0.17049	0.1515	0.16424	0.15917	0.17347	0.26758	0.20247	0.15468	0.33933	0.30331	0.30622	0.16446	0.15443	0.17445	0.21368	0.14727	0.16381	0.23271	0.18136	0.1216	0.14988	0.13618	0.15691	0.13504	0.14371	0.14549	0.19925	0.19942	0.26929	0.16072	0.12783	0.12669	0.19694	0.10753	0.1161	0.1077	0.10198	0.23361	0.21912	0.26436	0.27969	0.15861
BTAC309	0.19713	0.19307	0.15468	0.13749	0.14488	0.14879	0.14507	0.19644	0.16926	0.18244	0.17946	0.19681	0.29618	0.22474	0.17494	0.37423	0.3329	0.33596	0.18468	0.17208	0.19416	0.23684	0.17199	0.18479	0.25369	0.20243	0.14524	0.17242	0.15977	0.18157	0.15931	0.16272	0.17466	0.21717	0.2169	0.29233	0.1767	0.14366	0.14192	0.21324	0.13697	0.13417	0.12979	0.12309	0.25701	0.23927	0.28932	0.30779	0.18052
BTAC310	0.19469	0.19184	0.1542	0.14504	0.14693	0.14692	0.14839	0.19745	0.16744	0.18174	0.17866	0.19032	0.28832	0.21901	0.16808	0.36346	0.32596	0.32705	0.18142	0.16797	0.19308	0.23119	0.16762	0.17933	0.24894	0.19863	0.14435	0.17162	0.15872	0.1811	0.15885	0.16481	0.17278	0.21971	0.22006	0.2939	0.17467	0.1408	0.13925	0.21235	0.13778	0.13296	0.12789	0.12144	0.25137	0.23253	0.28166	0.29687	0.18071
BTAL139	0.10746	0.10613	0.03343	0.04106	0.07096	0.06644	0.07228	0.09251	0.08546	0.09739	0.08815	0.11365	0.20673	0.14259	0.09465	0.28099	0.24596	0.24678	0.10622	0.09572	0.11206	0.15585	0.08511	0.11054	0.17523	0.12523	0.05685	0.08561	0.07841	0.09018	0.06952	0.08421	0.08031	0.13012	0.13123	0.19968	0.08743	0.05513	0.05222	0.12571	0.03471	0.04865	0.03592	0.03703	0.17314	0.15638	0.20251	0.22565	0.08558
BTAL140	0.10571	0.10496	0.05751	0.06526	0.0705	0.06957	0.07377	0.10475	0.08114	0.09237	0.08753	0.12136	0.22044	0.15086	0.09733	0.30193	0.26457	0.26239	0.10897	0.0948	0.11586	0.15815	0.08931	0.1104	0.1794	0.12435	0.05965	0.08839	0.08019	0.09386	0.07672	0.08522	0.08984	0.13017	0.13073	0.21128	0.08575	0.05048	0.04664	0.12618	0.04946	0.04755	0.03405	0.03598	0.17688	0.15953	0.21243	0.2319	0.08589
BTAL271	0.13165	0.1295	0.06702	0.07207	0.09614	0.0946	0.09822	0.11658	0.11004	0.12127	0.11307	0.13876	0.2264	0.16652	0.12011	0.29359	0.26452	0.26322	0.12888	0.12043	0.13627	0.17534	0.11026	0.133	0.19467	0.14728	0.08435	0.112	0.10228	0.1169	0.09847	0.11019	0.10592	0.15354	0.15398	0.22103	0.11141	0.07957	0.07772	0.14774	0.06454	0.07459	0.06368	0.06277	0.19233	0.17719	0.22166	0.24282	0.11136
BTAL273	0.11882	0.11726	0.04752	0.05793	0.08112	0.08028	0.08342	0.11091	0.09415	0.10731	0.09848	0.133	0.23738	0.16679	0.11073	0.33097	0.29148	0.28711	0.11926	0.10772	0.12678	0.1718	0.10033	0.12441	0.19691	0.13826	0.06958	0.09871	0.09239	0.10265	0.08555	0.09656	0.09855	0.14199	0.14202	0.22545	0.09809	0.06237	0.0612	0.14	0.04943	0.05785	0.04378	0.04519	0.19511	0.17566	0.23192	0.25577	0.0953
BTAR170	0.19039	0.18856	0.13729	0.13282	0.14575	0.14279	0.14658	0.18391	0.1621	0.17884	0.17233	0.18685	0.26381	0.22026	0.17003	0.33658	0.31946	0.30194	0.17295	0.16243	0.18251	0.21687	0.15285	0.173	0.24	0.18841	0.13585	0.16366	0.14927	0.17152	0.14694	0.15677	0.16018	0.21409	0.21396	0.28221	0.17414	0.14085	0.13924	0.21075	0.12404	0.12859	0.12256	0.11552	0.23205	0.2176	0.26224	0.27441	0.1721
BTAR171	0.22007	0.21741	0.1838	0.17349	0.17513	0.17384	0.17667	0.22279	0.18978	0.20855	0.20333	0.21919	0.29691	0.25263	0.20165	0.36982	0.35274	0.33372	0.20317	0.19122	0.21546	0.24893	0.18453	0.19889	0.26938	0.21912	0.16858	0.1959	0.17725	0.20726	0.18057	0.18818	0.19323	0.24435	0.24449	0.31349	0.20424	0.16873	0.16867	0.24019	0.16212	0.15995	0.15628	0.14619	0.26278	0.24761	0.29517	0.30392	0.20664
BTAR172	0.24248	0.23786	0.21602	0.20474	0.19825	0.19662	0.1995	0.24847	0.20931	0.22942	0.22775	0.24078	0.31944	0.27394	0.22431	0.39322	0.37618	0.35718	0.22407	0.2115	0.23835	0.26721	0.20696	0.21747	0.29138	0.2381	0.19526	0.22308	0.19872	0.23427	0.20563	0.21162	0.21924	0.2681	0.2665	0.33789	0.22378	0.1887	0.18921	0.25797	0.18705	0.18143	0.18117	0.16731	0.28576	0.26901	0.32015	0.32675	0.23097
BTAR173	0.20435	0.20172	0.15344	0.1486	0.15763	0.15671	0.16027	0.1991	0.17564	0.19149	0.18556	0.20235	0.27994	0.23456	0.1854	0.35111	0.33363	0.3175	0.18785	0.17726	0.19945	0.2322	0.16946	0.18718	0.2528	0.20276	0.14978	0.17808	0.16354	0.1868	0.16235	0.17262	0.17565	0.22684	0.22653	0.29626	0.18562	0.15311	0.15192	0.22342	0.13979	0.14277	0.13733	0.13	0.24646	0.23168	0.27787	0.29035	0.18773
BTAR306	0.20081	0.19803	0.15944	0.15463	0.15326	0.15361	0.15632	0.20256	0.16925	0.18699	0.18115	0.20127	0.28297	0.23507	0.1821	0.36363	0.34314	0.32448	0.18391	0.17205	0.19616	0.22902	0.16401	0.18212	0.25348	0.19807	0.14643	0.17366	0.1594	0.1848	0.16055	0.16873	0.17448	0.22377	0.22343	0.29965	0.18259	0.1484	0.14721	0.21979	0.14003	0.13857	0.1306	0.12515	0.24611	0.23055	0.2819	0.29152	0.1824
BTAR324	0.21423	0.20965	0.1844	0.17633	0.16626	0.16788	0.16948	0.22091	0.18227	0.19957	0.19698	0.21591	0.29827	0.24836	0.19491	0.37792	0.35979	0.33809	0.19623	0.18362	0.2089	0.24052	0.18033	0.19316	0.26675	0.20928	0.16425	0.19151	0.17269	0.20253	0.1779	0.18266	0.1909	0.23857	0.23684	0.31564	0.19576	0.16023	0.15875	0.23367	0.1586	0.15056	0.14665	0.13785	0.26042	0.24359	0.295	0.30535	0.1994
BTCT185	0.17901	0.17811	0.14348	0.14143	0.14362	0.14285	0.147	0.16362	0.12508	0.12465	0.12527	0.19205	0.26628	0.22206	0.16833	0.34134	0.32397	0.30332	0.16317	0.15656	0.175	0.19912	0.14802	0.16683	0.23535	0.17507	0.13766	0.16327	0.15219	0.17346	0.14824	0.15998	0.16198	0.19738	0.19741	0.27196	0.15865	0.12636	0.1254	0.19686	0.12579	0.12382	0.11603	0.11275	0.22776	0.21177	0.26085	0.27615	0.13546
BTCT186	0.23277	0.22858	0.2061	0.18961	0.20202	0.19937	0.20175	0.20706	0.17283	0.16554	0.1714	0.24031	0.3178	0.26919	0.22369	0.37412	0.35323	0.34742	0.22724	0.21613	0.23798	0.26679	0.2121	0.22415	0.28817	0.24048	0.19728	0.22202	0.20414	0.23397	0.20486	0.21601	0.21612	0.24719	0.24822	0.30959	0.21093	0.1804	0.17948	0.243	0.17743	0.1807	0.17868	0.1696	0.28547	0.26997	0.31332	0.32694	0.18679
BTEJ129	0.11393	0.11202	0.05479	0.05628	0.07997	0.07651	0.08077	0.10695	0.09334	0.10504	0.09741	0.12369	0.21416	0.15474	0.10517	0.28356	0.25468	0.25149	0.1129	0.10202	0.11965	0.16094	0.09444	0.1161	0.18026	0.13013	0.07012	0.09635	0.09016	0.10523	0.08099	0.09432	0.09314	0.13806	0.13923	0.20743	0.09185	0.05968	0.05815	0.13119	0.0471	0.05809	0.04689	0.0448	0.17836	0.16012	0.20799	0.22923	0.09617
BTEJ130	0.11356	0.11379	0.04193	0.04731	0.08005	0.07544	0.08041	0.09924	0.09243	0.10322	0.09515	0.11836	0.21097	0.14956	0.10061	0.28087	0.24551	0.25005	0.11186	0.10299	0.11858	0.16027	0.09312	0.1158	0.1788	0.13034	0.06642	0.09478	0.08652	0.09803	0.07947	0.09267	0.08822	0.1344	0.13575	0.20122	0.09332	0.06141	0.05931	0.13137	0.04264	0.05685	0.04486	0.04367	0.17821	0.16184	0.2061	0.22818	0.09283
BTEJ131	0.11208	0.11048	0.03722	0.04432	0.07449	0.07153	0.0776	0.09376	0.08757	0.09915	0.09086	0.11546	0.2058	0.1435	0.09691	0.27266	0.23942	0.24275	0.11033	0.1002	0.11658	0.15759	0.08823	0.11304	0.17419	0.12791	0.06017	0.08735	0.07926	0.09177	0.07349	0.08717	0.08053	0.13212	0.13273	0.19836	0.0917	0.05802	0.05658	0.12989	0.03864	0.05278	0.04082	0.03976	0.17172	0.15708	0.20018	0.22048	0.08841
BTEJ132	0.09954	0.09978	0.02495	0.0306	0.06535	0.06173	0.06635	0.08399	0.08063	0.09188	0.08138	0.10518	0.19506	0.13583	0.08818	0.26289	0.23092	0.23212	0.10036	0.09069	0.10494	0.14854	0.0781	0.10466	0.16523	0.11789	0.05013	0.07779	0.07088	0.08435	0.06205	0.07782	0.07125	0.12361	0.12524	0.19168	0.08164	0.04884	0.04596	0.11855	0.02766	0.04351	0.03108	0.0307	0.16318	0.14721	0.19128	0.21295	0.07903
BTEJ275	0.13537	0.13377	0.07658	0.07848	0.10027	0.09671	0.10174	0.13177	0.11271	0.12486	0.11629	0.14515	0.24443	0.17718	0.12562	0.32603	0.28797	0.28748	0.13615	0.12383	0.14198	0.18485	0.11669	0.13892	0.20718	0.15191	0.09023	0.11697	0.10981	0.12445	0.10205	0.11617	0.1159	0.16021	0.15931	0.2378	0.11366	0.07954	0.07841	0.1523	0.07107	0.07868	0.06666	0.06526	0.203	0.18296	0.23731	0.25861	0.11599
BTEJ276	0.11342	0.11258	0.04178	0.04755	0.07673	0.07433	0.07936	0.09719	0.09029	0.1006	0.09226	0.11752	0.20711	0.14679	0.1001	0.27485	0.2417	0.2435	0.11153	0.10151	0.11813	0.15992	0.08974	0.11511	0.17602	0.12943	0.0618	0.09053	0.08177	0.09374	0.07706	0.08901	0.08372	0.13374	0.13418	0.20012	0.09425	0.06088	0.05781	0.13205	0.04161	0.05523	0.04237	0.04185	0.17295	0.15789	0.20204	0.22231	0.09052
BTEJ287	0.12691	0.12601	0.06319	0.06779	0.09218	0.08952	0.09347	0.11264	0.10327	0.11489	0.10734	0.13461	0.22586	0.1611	0.11624	0.29512	0.26235	0.26374	0.12498	0.11578	0.1334	0.17143	0.10748	0.12934	0.1912	0.14303	0.08051	0.10866	0.09912	0.1108	0.09332	0.10553	0.1026	0.14772	0.14917	0.21649	0.10673	0.07517	0.07272	0.14525	0.05904	0.0709	0.06019	0.05768	0.19036	0.17468	0.22091	0.24201	0.10613
BTEJ328	0.10291	0.10131	0.02989	0.03706	0.0678	0.06405	0.06952	0.09037	0.08136	0.09187	0.08277	0.11098	0.20748	0.14208	0.09151	0.28318	0.24807	0.24791	0.10314	0.09206	0.10861	0.15266	0.08178	0.10656	0.17108	0.12143	0.0528	0.0802	0.07526	0.08731	0.06643	0.08006	0.07712	0.12644	0.12778	0.19921	0.08271	0.0497	0.04715	0.12097	0.03159	0.04461	0.03091	0.0319	0.17104	0.15307	0.20134	0.22302	0.08051
BTEL109	0.09863	0.09884	0.06067	0.05904	0.08326	0.0823	0.08467	0.08407	0.07284	0.08913	0.08241	0.1274	0.21715	0.15513	0.10756	0.28936	0.25796	0.25667	0.11306	0.10273	0.12103	0.15704	0.0936	0.11779	0.18214	0.1295	0.07345	0.1014	0.09156	0.10504	0.08753	0.09715	0.09686	0.11376	0.11316	0.18232	0.07792	0.04879	0.04813	0.11672	0.04641	0.05778	0.04778	0.04513	0.18159	0.16556	0.21357	0.23439	0.07638
BTEL112	0.11452	0.11736	0.09325	0.08534	0.10727	0.10599	0.10915	0.10881	0.09534	0.11369	0.10508	0.1496	0.23912	0.17796	0.13196	0.31126	0.279	0.27737	0.13641	0.12339	0.14524	0.17912	0.11821	0.13882	0.20605	0.15163	0.10061	0.12835	0.11759	0.13363	0.11166	0.12234	0.12312	0.1346	0.13577	0.2047	0.09346	0.06636	0.06574	0.13302	0.07346	0.08304	0.07344	0.06994	0.20176	0.18414	0.23399	0.25482	0.09989
BTEL113	0.10085	0.09779	0.05786	0.0598	0.08506	0.08288	0.08534	0.08887	0.07472	0.09117	0.08238	0.12903	0.2222	0.15945	0.11044	0.30208	0.26861	0.26471	0.11445	0.10307	0.12287	0.15868	0.09469	0.11957	0.18768	0.13028	0.07394	0.10241	0.09337	0.10708	0.08591	0.09915	0.09865	0.11588	0.1153	0.19053	0.07642	0.04657	0.04654	0.11608	0.04508	0.05971	0.04812	0.04603	0.18358	0.16573	0.2175	0.24137	0.07688
BTIQ154	0.11883	0.11696	0.04741	0.06258	0.05694	0.04819	0.06084	0.12276	0.09168	0.10198	0.09663	0.1139	0.21575	0.14524	0.08851	0.30312	0.27143	0.25886	0.10254	0.0903	0.11237	0.15746	0.08506	0.10418	0.17805	0.12046	0.03552	0.05726	0.05692	0.07223	0.05113	0.06412	0.06238	0.14535	0.1449	0.23128	0.1007	0.06244	0.06158	0.14272	0.05251	0.04571	0.0307	0.03349	0.17276	0.15626	0.20972	0.22386	0.09918
BTIQ158	0.13129	0.13077	0.02437	0.04065	0.07214	0.0588	0.07199	0.11608	0.10648	0.11433	0.10703	0.11474	0.21217	0.14735	0.0978	0.29174	0.25891	0.25482	0.11358	0.10427	0.1211	0.16817	0.09099	0.11733	0.18535	0.13552	0.04326	0.06082	0.06258	0.07582	0.05526	0.07153	0.05151	0.15455	0.15481	0.22724	0.11164	0.07883	0.0753	0.1522	0.04404	0.0589	0.04421	0.0446	0.18009	0.16517	0.21122	0.22989	0.10841
BTUZ159	0.19601	0.19641	0.15235	0.14727	0.15233	0.14651	0.15218	0.20084	0.17001	0.18476	0.18035	0.19856	0.29458	0.22951	0.17732	0.37556	0.34077	0.33642	0.18776	0.17552	0.19862	0.23719	0.17069	0.18668	0.25913	0.204	0.14455	0.17109	0.16013	0.18442	0.15722	0.16583	0.1707	0.22222	0.2215	0.29714	0.17897	0.14348	0.14358	0.21682	0.13021	0.13128	0.1256	0.11803	0.25817	0.24111	0.28954	0.30455	0.18363
BTUZ160	0.13044	0.13032	0.03015	0.04629	0.07118	0.05976	0.07215	0.11725	0.10171	0.114	0.10708	0.11392	0.21206	0.14656	0.09586	0.28954	0.25757	0.25435	0.11088	0.1019	0.11799	0.16477	0.0893	0.11404	0.18274	0.13131	0.04729	0.07338	0.06636	0.08006	0.06081	0.07546	0.07166	0.15318	0.15155	0.22644	0.11121	0.07723	0.07544	0.15123	0.04458	0.05625	0.04207	0.04375	0.179	0.16348	0.20765	0.22663	0.10429
BTUZ161	0.18498	0.18304	0.12311	0.12287	0.13891	0.13475	0.13849	0.18081	0.1588	0.17294	0.16676	0.17923	0.2745	0.21044	0.16285	0.34595	0.31015	0.31229	0.17277	0.16123	0.18138	0.22186	0.1543	0.17224	0.23979	0.19015	0.12986	0.15618	0.14369	0.16575	0.13947	0.1521	0.14923	0.20948	0.20757	0.27673	0.16426	0.13111	0.12948	0.20084	0.1066	0.11934	0.1104	0.10536	0.23996	0.22316	0.2682	0.28616	0.16803
BTUZ307	0.13758	0.13575	0.06168	0.08092	0.07877	0.07194	0.08012	0.14157	0.10782	0.11885	0.113	0.13528	0.24205	0.16732	0.1087	0.33949	0.30311	0.28987	0.11895	0.10748	0.12921	0.17626	0.10446	0.122	0.19847	0.1378	0.0579	0.0854	0.08237	0.09448	0.07507	0.08809	0.09375	0.16228	0.15946	0.25166	0.11677	0.07961	0.07816	0.16089	0.06536	0.06116	0.04716	0.04926	0.19754	0.17895	0.23697	0.25312	0.116
BTZI165	0.11763	0.11485	0.03243	0.038	0.06581	0.05974	0.06436	0.10181	0.09201	0.10249	0.09343	0.10665	0.20289	0.13891	0.08967	0.27542	0.24106	0.2421	0.10146	0.09214	0.10829	0.15259	0.08134	0.10488	0.17013	0.12105	0.04875	0.07755	0.06937	0.08398	0.06276	0.07598	0.07241	0.13873	0.13833	0.20855	0.09717	0.06502	0.0625	0.135	0.03382	0.04845	0.03451	0.03463	0.16896	0.15386	0.19677	0.21634	0.09316
BTZI166	0.11426	0.11493	0.02546	0.03147	0.06694	0.06109	0.06594	0.09666	0.09119	0.10164	0.09184	0.10682	0.2	0.1364	0.08932	0.27016	0.23397	0.23839	0.10174	0.09263	0.10876	0.15264	0.08235	0.10658	0.16869	0.12206	0.05048	0.07924	0.07033	0.08239	0.06199	0.07771	0.07122	0.13641	0.13707	0.20321	0.09537	0.06524	0.06125	0.13199	0.03248	0.04876	0.03643	0.03634	0.16734	0.15178	0.19626	0.21578	0.09056
BTZI167	0.12607	0.12701	0.04113	0.04889	0.07495	0.06846	0.07548	0.11208	0.10131	0.11295	0.10462	0.11504	0.20842	0.14649	0.09802	0.27666	0.24422	0.24671	0.11203	0.10256	0.11824	0.16407	0.09212	0.1152	0.17839	0.13067	0.0581	0.08602	0.07735	0.09143	0.07069	0.08476	0.08007	0.1491	0.14844	0.21467	0.10909	0.07657	0.07338	0.1455	0.04413	0.05774	0.04405	0.04494	0.17685	0.16242	0.20572	0.22404	0.10389
BTZI277	0.13508	0.1324	0.07827	0.0786	0.0895	0.08791	0.09033	0.13127	0.10893	0.12214	0.11572	0.13674	0.23783	0.16814	0.11631	0.31473	0.27619	0.27697	0.12699	0.11322	0.13496	0.17688	0.11006	0.12913	0.19697	0.14418	0.07868	0.10716	0.09789	0.11493	0.09312	0.10448	0.10654	0.15875	0.157	0.23577	0.11393	0.08175	0.07842	0.15273	0.06824	0.07122	0.05893	0.05831	0.196	0.17791	0.2297	0.24849	0.11613
BTZI278	0.11571	0.11436	0.03953	0.04524	0.06596	0.06283	0.06821	0.10291	0.08984	0.10026	0.09275	0.11124	0.20824	0.14119	0.09063	0.28246	0.24541	0.24726	0.10346	0.0921	0.10867	0.1561	0.08278	0.10537	0.17118	0.12164	0.05085	0.07823	0.07022	0.08239	0.06465	0.07782	0.07575	0.13697	0.13634	0.20963	0.09639	0.06452	0.06079	0.1353	0.03776	0.04708	0.03383	0.0354	0.17261	0.15634	0.20329	0.22261	0.09211
BTZI279	0.12191	0.11892	0.06639	0.06869	0.0719	0.06856	0.07342	0.12162	0.09472	0.10634	0.10076	0.12343	0.22395	0.15228	0.09836	0.30875	0.27086	0.26641	0.10903	0.09647	0.11765	0.16204	0.09436	0.11197	0.18201	0.12455	0.06066	0.08565	0.08021	0.09398	0.07497	0.08628	0.09124	0.14464	0.14253	0.22737	0.10231	0.06698	0.06417	0.14261	0.05443	0.05424	0.04066	0.0423	0.18551	0.16652	0.21944	0.23566	0.10131
BTZI323	0.12041	0.12054	0.03983	0.04343	0.06991	0.06638	0.07111	0.10585	0.09692	0.10831	0.09907	0.11227	0.20597	0.14257	0.09372	0.27449	0.24092	0.24276	0.10784	0.0975	0.1128	0.15821	0.08782	0.11079	0.1734	0.12616	0.05478	0.08239	0.07466	0.08637	0.06753	0.08252	0.07822	0.14331	0.14251	0.21039	0.10125	0.0709	0.06665	0.13861	0.04227	0.05296	0.04003	0.0414	0.17235	0.1566	0.20033	0.21911	0.09858
BVBR137	0.10546	0.1044	0.03703	0.04057	0.0691	0.06684	0.06965	0.08791	0.07831	0.0917	0.08285	0.1097	0.20157	0.13772	0.09127	0.27085	0.23696	0.23836	0.09999	0.09058	0.10739	0.1483	0.08052	0.10474	0.16845	0.11769	0.0549	0.08222	0.07453	0.08728	0.06882	0.08369	0.07792	0.12112	0.12245	0.19125	0.08149	0.05284	0.05074	0.1191	0.03324	0.04487	0.03099	0.03208	0.16597	0.14974	0.19585	0.21658	0.07983
BVBR138	0.10698	0.10503	0.04266	0.04727	0.06397	0.06292	0.06751	0.10336	0.08084	0.09364	0.08574	0.1159	0.22252	0.14786	0.09173	0.3127	0.27026	0.2693	0.1007	0.08874	0.11006	0.15406	0.08402	0.10628	0.17638	0.11854	0.05407	0.0822	0.07674	0.08745	0.06761	0.08286	0.08225	0.13002	0.13027	0.21395	0.08361	0.05069	0.04835	0.12419	0.03547	0.04162	0.0261	0.02798	0.17662	0.15751	0.21504	0.23679	0.0823
BVPU179	0.34351	0.3355	0.40475	0.35982	0.30634	0.30091	0.30529	0.37686	0.29281	0.31852	0.33262	0.35201	0.40179	0.38335	0.3296	0.48491	0.49805	0.43705	0.2956	0.29299	0.32659	0.31313	0.29603	0.28433	0.37586	0.30106	0.31782	0.34722	0.29571	0.3758	0.3305	0.31935	0.34619	0.36755	0.36546	0.44343	0.32221	0.28458	0.28647	0.35948	0.31907	0.28177	0.30235	0.27126	0.35944	0.3432	0.3974	0.38976	0.34528
BVPU181	0.34042	0.33496	0.39062	0.35113	0.30434	0.29973	0.3037	0.3686	0.29225	0.31618	0.32889	0.34945	0.39724	0.38083	0.32736	0.4776	0.49082	0.43221	0.29493	0.29393	0.32299	0.31194	0.29263	0.28626	0.37388	0.30058	0.31253	0.34214	0.29495	0.36689	0.32536	0.31768	0.34112	0.36511	0.36303	0.4386	0.32189	0.2834	0.28493	0.35816	0.31421	0.28174	0.30002	0.27139	0.35635	0.34074	0.39399	0.3871	0.34045
BVPU182	0.17165	0.16779	0.13468	0.13858	0.13096	0.12947	0.13535	0.17126	0.12481	0.12736	0.12481	0.18607	0.25935	0.21969	0.15918	0.35681	0.34507	0.30623	0.14161	0.13899	0.15585	0.17506	0.12983	0.1504	0.22612	0.15265	0.12484	0.14909	0.14453	0.16106	0.13648	0.14708	0.15664	0.19272	0.19096	0.28102	0.14809	0.1142	0.11464	0.19043	0.11622	0.11074	0.10059	0.09843	0.21422	0.19613	0.25409	0.26875	0.13495
BVPU183	0.35162	0.34451	0.40884	0.36546	0.31535	0.3108	0.31399	0.38239	0.3022	0.32746	0.342	0.36097	0.40903	0.39202	0.33893	0.48876	0.50185	0.44275	0.30688	0.30397	0.33574	0.32297	0.30521	0.2961	0.38495	0.31232	0.32614	0.3546	0.30501	0.38287	0.33847	0.32812	0.35438	0.37571	0.37375	0.45029	0.3321	0.29392	0.29546	0.36877	0.32739	0.29232	0.31214	0.2821	0.36763	0.35185	0.40573	0.39799	0.35458
BVPU184	0.39584	0.38817	0.4317	0.39221	0.35933	0.35161	0.35616	0.41385	0.3402	0.37011	0.38579	0.39557	0.43488	0.42497	0.37877	0.49674	0.51492	0.46246	0.34776	0.34606	0.37686	0.36244	0.34432	0.32996	0.41775	0.35281	0.36731	0.39667	0.33762	0.41963	0.37868	0.37025	0.38951	0.41736	0.41668	0.47783	0.37696	0.33942	0.33989	0.4104	0.36494	0.33616	0.35817	0.32596	0.40216	0.38764	0.43372	0.42267	0.39508
BVPU313	0.3353	0.32821	0.39533	0.35066	0.29789	0.29316	0.29781	0.36881	0.28782	0.31144	0.32423	0.34597	0.39693	0.37725	0.32166	0.48121	0.49191	0.4321	0.28946	0.28646	0.31739	0.30689	0.28854	0.28067	0.36964	0.29406	0.3081	0.33752	0.29191	0.36443	0.31936	0.31155	0.33802	0.36041	0.35892	0.43852	0.3148	0.27665	0.27812	0.35288	0.31071	0.2746	0.29243	0.26515	0.35472	0.33697	0.39121	0.38552	0.33637
BVPU314	0.34991	0.34223	0.41723	0.36988	0.31292	0.3083	0.3125	0.38545	0.29925	0.3257	0.34101	0.35973	0.40963	0.39103	0.33608	0.49104	0.50197	0.4435	0.30401	0.30119	0.3342	0.32157	0.30357	0.29261	0.38224	0.30852	0.32608	0.35489	0.3031	0.38573	0.33813	0.32784	0.35467	0.37549	0.37209	0.45043	0.32996	0.29039	0.29205	0.36743	0.32905	0.28936	0.31086	0.27926	0.36682	0.35002	0.4059	0.39704	0.35337
BVPU315	0.37755	0.36934	0.44616	0.40051	0.34286	0.33835	0.3412	0.41125	0.32527	0.35484	0.37211	0.3876	0.43425	0.4185	0.36533	0.5096	0.52302	0.46554	0.33332	0.32968	0.36405	0.34952	0.33351	0.31818	0.40809	0.33749	0.35733	0.38717	0.32882	0.4165	0.36959	0.35752	0.38511	0.40238	0.40131	0.47501	0.3587	0.31971	0.32082	0.39348	0.36024	0.31945	0.34452	0.30978	0.39257	0.37607	0.43104	0.42018	0.38323
BVPU316	0.32025	0.31253	0.39065	0.34706	0.28233	0.27921	0.28356	0.35843	0.27138	0.29529	0.31016	0.33472	0.38522	0.36491	0.30825	0.47001	0.48188	0.42047	0.27514	0.27212	0.30511	0.29261	0.27502	0.26652	0.35601	0.27887	0.29524	0.32401	0.27671	0.35318	0.30856	0.29866	0.32747	0.3463	0.34364	0.42656	0.30116	0.25976	0.26215	0.33947	0.30274	0.25939	0.27858	0.24994	0.33904	0.32145	0.37947	0.37097	0.32239
BZAC102	0.09235	0.0913	0.07482	0.06994	0.10174	0.10164	0.10244	0.07708	0.0698	0.09355	0.08255	0.14429	0.23254	0.16987	0.12553	0.30365	0.26914	0.27128	0.12499	0.11249	0.13187	0.16282	0.10801	0.13067	0.19192	0.13964	0.09263	0.12054	0.11287	0.12455	0.10552	0.11778	0.11569	0.09743	0.10098	0.16954	0.05781	0.04108	0.04087	0.09574	0.05845	0.07488	0.06433	0.06167	0.19121	0.17251	0.22489	0.25142	0.07141
BZAC104	0.16579	0.16328	0.16739	0.15269	0.16847	0.17098	0.16652	0.1606	0.14457	0.16777	0.15827	0.21197	0.29935	0.23966	0.19343	0.36972	0.33571	0.33645	0.19281	0.17944	0.20335	0.22879	0.17954	0.19471	0.25929	0.20475	0.16863	0.19402	0.18466	0.204	0.18018	0.18954	0.18975	0.17482	0.17721	0.24757	0.12059	0.11578	0.11601	0.16002	0.13792	0.14472	0.13984	0.13261	0.25832	0.2392	0.29166	0.31641	0.15497
BZAC105	0.09945	0.0991	0.0806	0.07519	0.10986	0.10999	0.11031	0.08224	0.07805	0.10399	0.09156	0.14956	0.23873	0.17684	0.13254	0.30656	0.27321	0.27519	0.13479	0.12158	0.14097	0.17113	0.1151	0.13943	0.19959	0.14903	0.10151	0.12872	0.12318	0.13224	0.11339	0.12668	0.12357	0.10775	0.10947	0.17568	0.06762	0.05401	0.05265	0.10398	0.06709	0.0848	0.07555	0.0709	0.20005	0.1822	0.2311	0.2578	0.0797
BZAC106	0.13644	0.13481	0.12766	0.11739	0.14191	0.1436	0.14072	0.13355	0.12032	0.13855	0.12888	0.18576	0.27711	0.21335	0.16584	0.35351	0.31451	0.31672	0.16642	0.1527	0.17366	0.20365	0.15179	0.16924	0.23307	0.17917	0.13697	0.16318	0.15828	0.17362	0.14892	0.1604	0.15977	0.15022	0.15317	0.2224	0.09945	0.08769	0.08798	0.13715	0.106	0.1158	0.10859	0.10463	0.23449	0.21496	0.26967	0.29571	0.12589
BZAC107	0.08276	0.08153	0.05421	0.04865	0.08732	0.08677	0.08776	0.06182	0.06386	0.0845	0.0731	0.12225	0.2034	0.1475	0.1084	0.25871	0.22757	0.2343	0.11347	0.10191	0.11864	0.1487	0.09298	0.11784	0.17261	0.12825	0.07804	0.10587	0.09586	0.10834	0.08949	0.10234	0.09613	0.09223	0.09486	0.15061	0.05282	0.03607	0.03402	0.08722	0.04256	0.0644	0.05483	0.05137	0.17105	0.15559	0.19669	0.21899	0.06315
BZAC108	0.08661	0.08358	0.07683	0.07332	0.09534	0.09559	0.09669	0.07733	0.06624	0.09027	0.07816	0.13985	0.22878	0.16529	0.11812	0.29918	0.26329	0.26618	0.12007	0.10596	0.12726	0.15689	0.10292	0.12455	0.18601	0.13206	0.08902	0.11558	0.11075	0.12123	0.10296	0.11426	0.11388	0.09704	0.0989	0.17061	0.05463	0.0367	0.03535	0.09179	0.05968	0.06976	0.05922	0.05704	0.18648	0.16769	0.22044	0.24464	0.0698
BZAC110	0.13804	0.13634	0.11915	0.10955	0.14071	0.1396	0.13922	0.12593	0.11837	0.13928	0.12853	0.17941	0.26729	0.20627	0.16303	0.33721	0.3013	0.30534	0.16393	0.1516	0.17237	0.20414	0.14596	0.16894	0.22967	0.17923	0.13309	0.16179	0.15117	0.16521	0.14382	0.15817	0.15527	0.14964	0.15129	0.21733	0.10277	0.08446	0.0839	0.13885	0.10105	0.1141	0.10654	0.10165	0.22842	0.21024	0.25942	0.28469	0.12261
BZAC111	0.10708	0.10629	0.07724	0.0729	0.10202	0.10216	0.10327	0.09601	0.08693	0.10705	0.09622	0.14528	0.23655	0.17332	0.12636	0.3111	0.27452	0.27704	0.13239	0.11933	0.13837	0.17247	0.1126	0.13725	0.19979	0.14571	0.09502	0.12386	0.11517	0.1269	0.10785	0.119	0.118	0.12177	0.12266	0.19327	0.07981	0.05473	0.05451	0.11761	0.06497	0.07891	0.06844	0.06606	0.19641	0.17893	0.22988	0.2539	0.08957
BZUL135	0.10527	0.10295	0.04075	0.04694	0.06065	0.05981	0.0634	0.09667	0.07755	0.09148	0.0835	0.10955	0.20541	0.13939	0.08737	0.28324	0.24519	0.24526	0.09848	0.08633	0.10479	0.14805	0.08043	0.10098	0.16781	0.11464	0.04912	0.07631	0.07146	0.08411	0.06495	0.07655	0.07648	0.12474	0.12425	0.20099	0.08318	0.05012	0.04712	0.12136	0.03558	0.03735	0.02042	0.02512	0.16754	0.14977	0.20017	0.2192	0.08086
BZUL136	0.10201	0.10133	0.0218	0.02706	0.05901	0.05535	0.06042	0.08357	0.07652	0.08833	0.07991	0.09957	0.19184	0.12878	0.08221	0.26013	0.22647	0.22841	0.09434	0.08519	0.10028	0.14338	0.07359	0.09837	0.16139	0.11278	0.04376	0.07141	0.06276	0.07651	0.05667	0.07097	0.06543	0.12239	0.12313	0.18901	0.08109	0.05075	0.04798	0.11798	0.02121	0.0353	0.02012	0.02196	0.15886	0.14316	0.18763	0.20747	0.07648
BZUL272	0.1175	0.11442	0.05856	0.06387	0.07511	0.0728	0.07738	0.10922	0.09158	0.10258	0.09779	0.12185	0.22134	0.14997	0.09887	0.29773	0.26024	0.2603	0.11216	0.1002	0.1188	0.16132	0.09428	0.11453	0.18088	0.12798	0.06294	0.08925	0.08344	0.09858	0.0782	0.09056	0.09292	0.13861	0.13763	0.21562	0.09645	0.06316	0.06086	0.13412	0.04796	0.05101	0.03503	0.03806	0.18042	0.16242	0.21514	0.23351	0.09414
MALI96	0.19776	0.19629	0.22664	0.20763	0.20703	0.20853	0.20578	0.17492	0.14275	0.18217	0.17513	0.25105	0.33488	0.27948	0.2314	0.40557	0.37633	0.37023	0.22366	0.20672	0.23708	0.25685	0.21301	0.22119	0.29064	0.23271	0.21016	0.23535	0.21848	0.24911	0.22269	0.22719	0.23519	0.17014	0.17102	0.24934	0.14003	0.14282	0.14323	0.17484	0.18149	0.18046	0.17749	0.16713	0.29364	0.27363	0.32623	0.34525	0.15803
AMEC289	0.20288	0.19876	0.222	0.20352	0.21394	0.21609	0.21384	0.17202	0.14952	0.18821	0.18048	0.25576	0.33338	0.28011	0.23522	0.40111	0.37131	0.36783	0.22924	0.21175	0.24087	0.25855	0.21855	0.22931	0.29452	0.23809	0.21516	0.23921	0.22643	0.24997	0.22593	0.23426	0.237	0.17564	0.17509	0.24755	0.15148	0.15119	0.15195	0.18408	0.18404	0.18642	0.18461	0.17516	0.29466	0.27587	0.32598	0.34766	0.16146
AMEC65	0.17032	0.16921	0.17604	0.16192	0.18457	0.18501	0.183	0.13585	0.12102	0.1574	0.14563	0.22349	0.30355	0.25071	0.20719	0.37105	0.34179	0.33883	0.19693	0.18009	0.2075	0.2257	0.1847	0.20078	0.26371	0.2081	0.18238	0.20691	0.19765	0.21565	0.19332	0.20371	0.20292	0.14535	0.14521	0.21541	0.11884	0.11936	0.12172	0.15221	0.14466	0.15514	0.15075	0.14234	0.26533	0.24724	0.29583	0.32033	0.12819
AMEC66	0.16779	0.16642	0.18251	0.16645	0.18245	0.1819	0.18124	0.13851	0.11648	0.15543	0.14499	0.22287	0.3068	0.25215	0.20555	0.37872	0.34949	0.34433	0.19524	0.17808	0.20811	0.22636	0.18425	0.19773	0.26494	0.20644	0.18246	0.20784	0.19526	0.21732	0.1922	0.20078	0.20507	0.14093	0.14156	0.21665	0.11459	0.1143	0.11862	0.14909	0.14561	0.15323	0.14906	0.13901	0.26624	0.24659	0.29806	0.32097	0.12708
AMEC67	0.16803	0.16546	0.20197	0.18332	0.18116	0.18264	0.1816	0.14672	0.11477	0.15403	0.14514	0.2282	0.31387	0.25578	0.20567	0.39056	0.36054	0.35161	0.19519	0.17596	0.20866	0.22619	0.18798	0.19578	0.26591	0.20358	0.18403	0.20952	0.19654	0.22307	0.19658	0.20241	0.21225	0.14321	0.14163	0.22353	0.11535	0.11171	0.11465	0.15136	0.15703	0.15128	0.1496	0.13878	0.26961	0.24784	0.30494	0.32579	0.12933
AMEC68	0.16771	0.16517	0.19869	0.17557	0.18203	0.18292	0.18191	0.14336	0.11321	0.15342	0.1437	0.2249	0.30897	0.25531	0.20656	0.38369	0.35474	0.3469	0.1954	0.17646	0.20942	0.22705	0.18502	0.19516	0.26691	0.20521	0.18552	0.21044	0.19548	0.22388	0.19623	0.20264	0.21085	0.14097	0.14108	0.21833	0.11353	0.11213	0.11541	0.15022	0.15121	0.15346	0.15208	0.13952	0.26864	0.24875	0.30327	0.32269	0.12801
AMEC69	0.18471	0.18261	0.21449	0.19424	0.19917	0.19998	0.19929	0.16221	0.13107	0.17201	0.16249	0.24274	0.32477	0.27155	0.22378	0.39903	0.3712	0.36217	0.21164	0.19259	0.2254	0.24165	0.20208	0.21137	0.28226	0.22182	0.20332	0.22694	0.21308	0.24022	0.21434	0.21963	0.22793	0.15942	0.1601	0.23549	0.13263	0.12946	0.13421	0.16806	0.16978	0.17022	0.16995	0.15671	0.28264	0.26237	0.31705	0.33721	0.14709
AMEC70	0.17244	0.17194	0.18125	0.16593	0.18608	0.18798	0.18611	0.1376	0.12133	0.16046	0.14823	0.2257	0.30682	0.25349	0.20857	0.37527	0.34427	0.34232	0.20065	0.1837	0.21084	0.23021	0.18745	0.20373	0.2683	0.2102	0.18512	0.21083	0.19955	0.21912	0.19637	0.20548	0.20664	0.14645	0.14736	0.21695	0.12047	0.12053	0.1227	0.15431	0.14861	0.15824	0.15468	0.1449	0.26758	0.24959	0.29913	0.32306	0.13016
AMEC71	0.17363	0.1728	0.17904	0.16333	0.18669	0.18737	0.18664	0.13551	0.12175	0.16054	0.14794	0.22581	0.30593	0.25328	0.20993	0.37374	0.34358	0.34174	0.2009	0.18477	0.21145	0.23078	0.18759	0.20401	0.26737	0.21203	0.18478	0.20934	0.20004	0.21932	0.19584	0.20542	0.20531	0.14493	0.14704	0.21696	0.12069	0.12182	0.12359	0.15422	0.14724	0.15962	0.15492	0.14574	0.26778	0.25059	0.29874	0.32279	0.12883
CHAL290	0.17244	0.16989	0.17292	0.1626	0.18463	0.18662	0.18577	0.133	0.1211	0.15888	0.14699	0.22459	0.30434	0.24947	0.20728	0.37133	0.34068	0.33988	0.20027	0.18393	0.20915	0.22962	0.18713	0.20482	0.26492	0.2101	0.18203	0.20704	0.19994	0.2151	0.19425	0.20572	0.20432	0.14268	0.14369	0.21356	0.11901	0.12178	0.12265	0.15283	0.14701	0.15787	0.15248	0.14567	0.26618	0.2481	0.29733	0.32255	0.12677
CHAL292	0.1509	0.14711	0.21087	0.19129	0.16415	0.16903	0.16741	0.14072	0.09676	0.13379	0.1308	0.21991	0.30861	0.24511	0.19175	0.39091	0.35933	0.34786	0.18209	0.16022	0.19689	0.214	0.17604	0.18079	0.2552	0.18811	0.17227	0.19709	0.18138	0.21304	0.18752	0.18965	0.20565	0.12638	0.12642	0.21809	0.09863	0.09426	0.096	0.13685	0.15361	0.13398	0.13268	0.12283	0.25886	0.23619	0.2978	0.31646	0.11467
CHAL72	0.16722	0.16534	0.19341	0.1729	0.18126	0.183	0.18133	0.14031	0.11402	0.15339	0.14228	0.22503	0.30761	0.25281	0.20548	0.37991	0.35161	0.34428	0.19697	0.17871	0.20963	0.22686	0.18554	0.19718	0.26682	0.20621	0.18447	0.20907	0.19605	0.22183	0.19584	0.20262	0.20739	0.14026	0.13964	0.21577	0.11384	0.11294	0.11673	0.14949	0.15015	0.15308	0.15006	0.13979	0.26707	0.24792	0.29985	0.32096	0.1268
CHAL73	0.16466	0.16275	0.18425	0.1664	0.17799	0.1792	0.17797	0.13467	0.11102	0.15067	0.14005	0.22091	0.30435	0.24957	0.20267	0.37737	0.34874	0.34205	0.19263	0.1747	0.20474	0.22393	0.18111	0.1946	0.2628	0.20249	0.17988	0.20482	0.19337	0.21679	0.19095	0.19824	0.20369	0.13745	0.13736	0.2133	0.11175	0.10975	0.11368	0.14795	0.14471	0.14957	0.1455	0.13575	0.26352	0.2442	0.29649	0.3187	0.1227
CHAL74	0.17048	0.16905	0.17679	0.16008	0.18489	0.18613	0.18446	0.1285	0.11754	0.15665	0.14385	0.22028	0.29379	0.24579	0.20502	0.3507	0.32663	0.32388	0.19798	0.18251	0.20779	0.22631	0.18422	0.20036	0.25956	0.20851	0.18295	0.20725	0.19591	0.21608	0.19318	0.20318	0.20104	0.13918	0.14049	0.20468	0.11759	0.1204	0.12206	0.14924	0.14523	0.1581	0.15406	0.14467	0.261	0.24398	0.28738	0.30827	0.1252
CHAL75	0.1776	0.17545	0.1885	0.17277	0.19055	0.19166	0.19048	0.14201	0.12377	0.1625	0.15117	0.22988	0.30927	0.25755	0.2128	0.37814	0.3501	0.34475	0.20418	0.18763	0.21537	0.23431	0.19191	0.20735	0.27102	0.21456	0.18944	0.21462	0.20449	0.22531	0.20142	0.21016	0.21158	0.14762	0.14811	0.21998	0.12328	0.12414	0.12628	0.15691	0.15394	0.16283	0.15892	0.14972	0.27138	0.25257	0.30248	0.32548	0.13321
CHAP293	0.15758	0.155	0.21961	0.19725	0.17034	0.17567	0.17339	0.1524	0.10807	0.14441	0.13864	0.22874	0.31551	0.25325	0.20018	0.39995	0.36824	0.35546	0.18925	0.16666	0.20449	0.22115	0.18505	0.18797	0.26196	0.19535	0.17935	0.20575	0.18909	0.22043	0.19505	0.19773	0.21331	0.13602	0.13558	0.22747	0.10659	0.10097	0.10325	0.14568	0.16176	0.14268	0.14124	0.13105	0.26465	0.24164	0.30554	0.32345	0.12513
CHAP294	0.16993	0.16795	0.17527	0.16361	0.18245	0.18628	0.18298	0.13577	0.12246	0.15798	0.14604	0.2236	0.3041	0.24851	0.20472	0.372	0.34109	0.3391	0.19927	0.18098	0.20833	0.22721	0.18566	0.20205	0.26293	0.20694	0.18114	0.20493	0.19781	0.21431	0.19218	0.20354	0.20319	0.14497	0.14635	0.21495	0.11853	0.11936	0.1193	0.15149	0.14726	0.15488	0.15201	0.14433	0.26397	0.24549	0.29634	0.32178	0.12819
CHAP295	0.18513	0.18286	0.19922	0.18463	0.1961	0.19991	0.19783	0.15676	0.1381	0.17314	0.1632	0.24099	0.32071	0.26449	0.22088	0.38952	0.35875	0.35619	0.21363	0.1958	0.22426	0.24279	0.20086	0.21541	0.27985	0.22259	0.19637	0.22153	0.21158	0.23019	0.2092	0.21826	0.2202	0.16105	0.16223	0.23536	0.13455	0.13369	0.13371	0.16957	0.16475	0.16977	0.16688	0.15816	0.28054	0.26046	0.31219	0.33563	0.14712
CHAP297	0.16211	0.16097	0.15284	0.14312	0.16723	0.17038	0.16615	0.1264	0.11536	0.14993	0.13788	0.21111	0.29262	0.23564	0.19138	0.3604	0.33039	0.32832	0.18706	0.1714	0.19683	0.21732	0.17412	0.19251	0.25304	0.19834	0.16548	0.19212	0.18426	0.19735	0.1783	0.18955	0.18708	0.13984	0.14111	0.21109	0.1126	0.11184	0.11109	0.14596	0.13227	0.14397	0.13696	0.13183	0.25389	0.23559	0.28423	0.31047	0.12005
CHAP53	0.19195	0.18865	0.20767	0.18912	0.20308	0.20414	0.20195	0.16219	0.13959	0.17779	0.16786	0.24352	0.32625	0.27068	0.22575	0.39562	0.36776	0.36215	0.21766	0.20064	0.23081	0.24872	0.20597	0.21869	0.28605	0.22775	0.20393	0.22894	0.21687	0.24184	0.21452	0.22263	0.22751	0.16786	0.16763	0.23809	0.1385	0.13782	0.14085	0.17299	0.16864	0.1761	0.17334	0.16252	0.28561	0.26621	0.31782	0.33989	0.1516
CHAP54	0.16172	0.16072	0.17258	0.15867	0.1733	0.17395	0.17259	0.13755	0.1149	0.14947	0.13822	0.21806	0.30391	0.24751	0.19805	0.38332	0.35239	0.34495	0.18819	0.16992	0.2015	0.22022	0.17663	0.19184	0.26056	0.19848	0.17369	0.19907	0.19075	0.20875	0.18513	0.19347	0.19709	0.14051	0.13967	0.2172	0.10937	0.10732	0.1097	0.14614	0.13731	0.14511	0.14116	0.1316	0.26073	0.24032	0.295	0.32069	0.12388
CHAP55	0.1744	0.17457	0.18508	0.17059	0.18746	0.18859	0.18622	0.14944	0.13034	0.1652	0.15258	0.23013	0.31215	0.2587	0.2116	0.38798	0.35864	0.35063	0.20244	0.18357	0.21375	0.2327	0.19042	0.20474	0.27147	0.21089	0.18704	0.21273	0.20252	0.22305	0.19766	0.20736	0.21104	0.15446	0.15403	0.23099	0.12381	0.12309	0.12364	0.15919	0.15218	0.15942	0.1564	0.1471	0.27067	0.25003	0.3048	0.33035	0.14064
CHAP56	0.18161	0.17989	0.19157	0.17731	0.19453	0.19604	0.19268	0.15335	0.13562	0.17156	0.16024	0.23512	0.31466	0.26163	0.21687	0.38351	0.35439	0.3503	0.20955	0.19251	0.22092	0.23865	0.19701	0.21195	0.27545	0.21964	0.19384	0.21909	0.20955	0.2274	0.20608	0.21441	0.21622	0.15875	0.16131	0.23119	0.13197	0.13016	0.13172	0.16822	0.15763	0.16707	0.16248	0.15499	0.27493	0.25457	0.30645	0.33169	0.14414
CHDF50	0.19026	0.18613	0.2432	0.21787	0.20298	0.20398	0.20189	0.1839	0.1396	0.17694	0.16974	0.25307	0.34064	0.2833	0.22895	0.42692	0.39729	0.38172	0.21623	0.19599	0.23332	0.24744	0.20935	0.21465	0.29169	0.22533	0.21149	0.23559	0.21902	0.25473	0.22342	0.22551	0.24109	0.16863	0.16841	0.25392	0.13795	0.13185	0.13543	0.17675	0.18265	0.1725	0.17453	0.15891	0.29256	0.27037	0.33246	0.35027	0.16052
CHDF51	0.20773	0.20543	0.23393	0.21419	0.22089	0.22294	0.21972	0.18314	0.1573	0.19583	0.18841	0.26306	0.34365	0.29177	0.24607	0.41629	0.38632	0.38066	0.23419	0.21693	0.24894	0.26536	0.22529	0.23403	0.3028	0.24586	0.22487	0.24994	0.23387	0.26257	0.23496	0.24153	0.24621	0.18586	0.18553	0.25948	0.15574	0.15459	0.15833	0.19284	0.18984	0.19213	0.19378	0.17982	0.30385	0.284	0.33689	0.35731	0.17494
CHDF52	0.17676	0.17487	0.20597	0.18581	0.1896	0.19173	0.18955	0.15508	0.1236	0.16462	0.15461	0.23408	0.31673	0.26133	0.21512	0.39143	0.36215	0.35406	0.20407	0.18641	0.21848	0.23432	0.19426	0.205	0.275	0.21329	0.19282	0.21814	0.20391	0.23151	0.20363	0.21114	0.21765	0.15184	0.15233	0.22981	0.12385	0.12216	0.12461	0.16007	0.15924	0.16048	0.15991	0.14753	0.27568	0.25615	0.30995	0.33039	0.13917
CHGO45	0.1827	0.18287	0.21398	0.19146	0.19584	0.19651	0.19579	0.16776	0.13641	0.17325	0.16394	0.23952	0.32563	0.26993	0.22042	0.40177	0.37029	0.3638	0.20712	0.18811	0.22208	0.23903	0.19872	0.20787	0.27883	0.21891	0.20181	0.22445	0.21027	0.24107	0.21211	0.2173	0.22567	0.16735	0.1666	0.24295	0.13251	0.12924	0.13182	0.17094	0.16627	0.16675	0.16576	0.1534	0.28047	0.25979	0.3182	0.33872	0.15236
CHGO49	0.20065	0.19964	0.21789	0.2	0.21176	0.21428	0.21185	0.17697	0.15248	0.19063	0.17904	0.25345	0.33442	0.2814	0.23579	0.40556	0.37604	0.3707	0.22335	0.20538	0.23687	0.25476	0.21378	0.22466	0.29083	0.23543	0.21527	0.23963	0.22603	0.25298	0.22526	0.23303	0.23835	0.18013	0.18056	0.25252	0.15074	0.14881	0.15001	0.18587	0.17896	0.18388	0.18292	0.17085	0.29331	0.2741	0.32711	0.34912	0.16728
CHMI47	0.26145	0.2586	0.33565	0.29903	0.27409	0.27398	0.2726	0.26328	0.21058	0.25157	0.2497	0.32044	0.40631	0.34886	0.2995	0.4853	0.45803	0.44409	0.28557	0.26515	0.30506	0.3174	0.28113	0.27667	0.35763	0.29372	0.28754	0.31348	0.28147	0.33396	0.29899	0.29567	0.31356	0.24835	0.24765	0.32755	0.21445	0.20643	0.20988	0.25046	0.25847	0.24489	0.25346	0.23163	0.3612	0.33772	0.3961	0.41007	0.24326
CHMI48	0.20283	0.20056	0.23665	0.21369	0.21597	0.21836	0.21486	0.18992	0.16081	0.19464	0.18453	0.26084	0.34384	0.28799	0.23932	0.42178	0.3908	0.38238	0.22815	0.2096	0.24166	0.25916	0.22023	0.22748	0.29939	0.23667	0.22053	0.24421	0.23143	0.25929	0.23162	0.23813	0.24593	0.18816	0.18805	0.26619	0.15409	0.14972	0.15256	0.19078	0.18845	0.18608	0.18755	0.17469	0.29937	0.27854	0.3354	0.35665	0.17705
CHPU266	0.19655	0.19475	0.21015	0.19492	0.20784	0.21096	0.20814	0.16823	0.15122	0.18791	0.17742	0.25001	0.32713	0.2756	0.23158	0.39399	0.36543	0.36082	0.22305	0.20628	0.23463	0.2517	0.2109	0.22504	0.28889	0.23202	0.20869	0.23355	0.2225	0.24335	0.21991	0.23061	0.23024	0.17775	0.17812	0.24804	0.14712	0.14607	0.14611	0.18084	0.17547	0.18134	0.1796	0.16916	0.28837	0.26878	0.32011	0.34346	0.16228
CHPU267	0.23484	0.23239	0.26954	0.24681	0.24766	0.25063	0.24637	0.21608	0.18746	0.22514	0.21863	0.29154	0.36849	0.31638	0.2709	0.43826	0.41023	0.40326	0.26137	0.24426	0.27583	0.2898	0.25135	0.25895	0.32807	0.26972	0.25213	0.27777	0.25917	0.29162	0.2644	0.27066	0.27589	0.21765	0.2174	0.29019	0.18658	0.18376	0.1847	0.2214	0.22376	0.22021	0.22339	0.20755	0.32833	0.30787	0.36231	0.38199	0.20582
CHPU268	0.19044	0.1903	0.19967	0.1846	0.20266	0.20508	0.20289	0.16005	0.14447	0.1803	0.16904	0.24382	0.32383	0.27006	0.2263	0.3929	0.36165	0.36038	0.21759	0.20164	0.22854	0.24728	0.20382	0.22083	0.28407	0.22685	0.2013	0.22748	0.21737	0.23639	0.21356	0.22343	0.22509	0.16926	0.16876	0.23971	0.13985	0.14016	0.14053	0.17441	0.16779	0.17531	0.17289	0.16408	0.2844	0.26561	0.31577	0.33999	0.15324
CHPU76	0.23258	0.22936	0.27655	0.24776	0.24229	0.24467	0.2417	0.21812	0.18202	0.22096	0.21513	0.28803	0.36905	0.31613	0.26935	0.44422	0.41666	0.40722	0.25527	0.23627	0.27056	0.28477	0.2478	0.25152	0.32407	0.2633	0.25079	0.27686	0.25479	0.29173	0.26266	0.26548	0.2758	0.21425	0.21311	0.29018	0.18256	0.17818	0.18068	0.21777	0.2191	0.21396	0.21886	0.20197	0.32788	0.30702	0.36381	0.38077	0.20334
CHPU77	0.21466	0.21192	0.25527	0.23041	0.22621	0.22878	0.22554	0.20191	0.16727	0.20501	0.19771	0.2731	0.35692	0.30116	0.25206	0.43449	0.4043	0.39461	0.23994	0.22093	0.2539	0.27001	0.23166	0.23846	0.31118	0.24762	0.23343	0.25977	0.24029	0.27239	0.24489	0.24995	0.25873	0.19759	0.19646	0.27591	0.16472	0.15985	0.16254	0.20073	0.20372	0.19738	0.2017	0.18545	0.31167	0.28932	0.34856	0.36867	0.18662
CHPU78	0.21376	0.21227	0.24949	0.22552	0.2265	0.22811	0.2265	0.19417	0.16301	0.20109	0.19517	0.26874	0.3502	0.29716	0.25095	0.42122	0.39062	0.38615	0.24151	0.22259	0.25515	0.27101	0.23116	0.23924	0.30856	0.2488	0.23167	0.25799	0.23796	0.26827	0.24262	0.24768	0.25553	0.19252	0.19113	0.26659	0.16392	0.15974	0.16219	0.19881	0.19977	0.19843	0.20062	0.18684	0.31032	0.2899	0.34284	0.36208	0.18037
CHPU79	0.18391	0.18379	0.20549	0.1866	0.19694	0.19865	0.19607	0.16296	0.13905	0.17539	0.16541	0.23793	0.32175	0.2673	0.22141	0.39304	0.36395	0.35836	0.21136	0.19305	0.22412	0.24212	0.20029	0.21226	0.28023	0.22085	0.19869	0.22488	0.20967	0.23521	0.21017	0.21793	0.22395	0.16574	0.16606	0.23766	0.13431	0.13144	0.13439	0.16972	0.16379	0.1683	0.16783	0.1563	0.28083	0.26101	0.31342	0.3366	0.15178
CHPU80	0.19644	0.19518	0.21414	0.19391	0.21056	0.21088	0.20977	0.16458	0.14677	0.18515	0.17541	0.24573	0.32197	0.27243	0.232	0.37879	0.35436	0.35171	0.22374	0.20775	0.23525	0.25079	0.21111	0.22389	0.28608	0.23298	0.21143	0.23564	0.21902	0.24596	0.22155	0.22886	0.23013	0.17255	0.17433	0.23825	0.14532	0.14595	0.14826	0.17826	0.17468	0.18254	0.18306	0.16995	0.2865	0.26882	0.31438	0.33306	0.15925
CHTX291	0.18484	0.18304	0.2028	0.18809	0.19771	0.19988	0.19888	0.15672	0.1356	0.17275	0.16233	0.24394	0.32906	0.27128	0.22347	0.40554	0.37376	0.36835	0.21313	0.19507	0.22511	0.24429	0.20237	0.21616	0.28332	0.22168	0.1993	0.22314	0.21434	0.23449	0.21087	0.22021	0.2235	0.15905	0.15959	0.2373	0.1344	0.13245	0.13462	0.16844	0.16728	0.17111	0.16713	0.15863	0.28538	0.26551	0.32023	0.34367	0.14544
CHTX298	0.17941	0.17606	0.22142	0.20202	0.19143	0.19422	0.19348	0.16294	0.12639	0.16387	0.15656	0.24253	0.33021	0.26902	0.21945	0.41395	0.38132	0.37177	0.2078	0.18825	0.22172	0.24045	0.19844	0.20867	0.28094	0.21502	0.19864	0.22268	0.20933	0.23759	0.20985	0.21718	0.22728	0.1539	0.15299	0.23907	0.12638	0.12427	0.12586	0.16426	0.17009	0.16337	0.16236	0.15187	0.28223	0.26058	0.32196	0.34186	0.14102
CHTX299	0.24654	0.2442	0.28636	0.25951	0.25999	0.26114	0.25744	0.22277	0.19307	0.23376	0.22813	0.30254	0.37847	0.3287	0.28354	0.44562	0.42044	0.4121	0.2707	0.25355	0.28482	0.29983	0.26272	0.26793	0.33625	0.27985	0.26515	0.29044	0.26898	0.3048	0.27521	0.28022	0.287	0.22293	0.22309	0.29363	0.19877	0.19517	0.19756	0.22909	0.23521	0.23226	0.23642	0.22035	0.33887	0.31972	0.37108	0.38922	0.21325
CHTX62	0.18888	0.18667	0.19378	0.17863	0.2007	0.20265	0.2004	0.15267	0.13926	0.1777	0.16579	0.24091	0.31898	0.26774	0.22431	0.38683	0.35803	0.35393	0.21605	0.19956	0.22576	0.24711	0.20344	0.21954	0.28088	0.22626	0.19959	0.22513	0.21583	0.23452	0.21054	0.22183	0.22027	0.16303	0.16348	0.23235	0.13828	0.13796	0.13948	0.17096	0.16362	0.17455	0.17049	0.16114	0.28043	0.2623	0.31114	0.33612	0.14689
CHTX63	0.20566	0.20457	0.22601	0.20591	0.21831	0.2199	0.21659	0.17828	0.15635	0.19424	0.18426	0.25969	0.3417	0.28669	0.2408	0.41431	0.38228	0.37861	0.23207	0.21475	0.24447	0.26232	0.22028	0.23195	0.29922	0.24113	0.22036	0.24468	0.23242	0.25653	0.23212	0.2391	0.24173	0.18156	0.18224	0.25333	0.15422	0.1525	0.15419	0.18807	0.18608	0.19012	0.18954	0.17819	0.30044	0.28181	0.33321	0.35527	0.16974
CHTX64	0.18798	0.18529	0.22906	0.20665	0.20016	0.20363	0.20025	0.17202	0.13578	0.17288	0.16635	0.24834	0.33598	0.27692	0.22656	0.41496	0.38367	0.37461	0.21428	0.1952	0.22861	0.2467	0.20691	0.21373	0.28664	0.22225	0.20749	0.23241	0.21634	0.24605	0.21796	0.2228	0.23403	0.16552	0.16456	0.24507	0.13593	0.13171	0.13416	0.17263	0.17751	0.17078	0.17251	0.1587	0.28836	0.26796	0.32766	0.34587	0.1536
MCUI46	0.23784	0.23329	0.28777	0.25803	0.25039	0.25151	0.24849	0.23309	0.19205	0.23022	0.2254	0.29472	0.3782	0.32563	0.27709	0.45418	0.42896	0.41515	0.26269	0.24192	0.27802	0.2889	0.25392	0.25843	0.33201	0.26925	0.26062	0.28332	0.26168	0.30179	0.26917	0.27163	0.28291	0.22668	0.22696	0.30437	0.19383	0.18367	0.18811	0.22895	0.22806	0.22142	0.22503	0.20788	0.33204	0.31156	0.37108	0.38676	0.21515
SNRA82	0.22346	0.22008	0.26187	0.23772	0.23317	0.23588	0.23309	0.20774	0.17595	0.21325	0.20624	0.27968	0.36276	0.3058	0.25879	0.43301	0.40304	0.39801	0.25074	0.23258	0.2655	0.27904	0.24249	0.24778	0.31866	0.2579	0.24034	0.26495	0.24562	0.28039	0.25175	0.25532	0.26395	0.20624	0.20649	0.2808	0.175	0.16914	0.17174	0.20932	0.21136	0.20762	0.21009	0.19448	0.3204	0.29974	0.3534	0.37231	0.19556
TLAX265	0.28726	0.28003	0.35274	0.3188	0.29997	0.30138	0.29817	0.27866	0.22931	0.2708	0.27317	0.34083	0.42088	0.36884	0.32257	0.48949	0.46566	0.45392	0.31061	0.29145	0.32879	0.33938	0.30563	0.30081	0.37845	0.31823	0.31222	0.33741	0.30434	0.35759	0.32221	0.32022	0.33418	0.26731	0.26676	0.34161	0.23869	0.23132	0.23447	0.27098	0.28404	0.26942	0.28288	0.25784	0.37705	0.35666	0.41215	0.42319	0.26255
TLAX81	0.2172	0.2118	0.27333	0.24523	0.22497	0.23066	0.22704	0.2199	0.17686	0.20905	0.20502	0.27876	0.36793	0.30589	0.25361	0.44948	0.41615	0.40756	0.24417	0.22425	0.25921	0.27699	0.23831	0.24149	0.31523	0.25103	0.23615	0.26217	0.24364	0.27809	0.25174	0.25033	0.26512	0.21058	0.20742	0.29271	0.17228	0.16294	0.16488	0.2076	0.21215	0.19969	0.20209	0.18785	0.31716	0.29333	0.35827	0.37653	0.19825
TOLU296	0.17282	0.17261	0.17828	0.16845	0.18538	0.18803	0.18581	0.14443	0.12576	0.16274	0.14946	0.22993	0.3189	0.25932	0.20995	0.39931	0.3632	0.36015	0.20053	0.18277	0.21095	0.23253	0.18959	0.20562	0.27222	0.21001	0.18365	0.2099	0.20317	0.21783	0.19555	0.20741	0.20943	0.1496	0.15101	0.2285	0.12088	0.12144	0.12202	0.1569	0.1497	0.15756	0.15069	0.14599	0.27423	0.25295	0.30939	0.33561	0.13167
TOLU57	0.18235	0.18319	0.19892	0.17878	0.19531	0.1973	0.19387	0.15622	0.13885	0.17378	0.16428	0.23679	0.31678	0.26419	0.21879	0.38576	0.35692	0.35332	0.2113	0.19339	0.22325	0.23939	0.19954	0.2125	0.27876	0.2203	0.19718	0.22312	0.21016	0.23149	0.20625	0.21646	0.21777	0.16388	0.16469	0.23385	0.13269	0.1311	0.13336	0.16756	0.15958	0.16806	0.16599	0.15573	0.27816	0.25831	0.30904	0.33303	0.14915
TOLU58	0.17817	0.17654	0.19745	0.17897	0.18998	0.19419	0.19064	0.15379	0.1323	0.16883	0.15744	0.23333	0.31394	0.26005	0.21445	0.38293	0.3543	0.34907	0.20671	0.18855	0.2198	0.23561	0.1949	0.20796	0.27356	0.21531	0.19162	0.21898	0.20591	0.2276	0.2033	0.21304	0.21584	0.15901	0.15986	0.23227	0.12827	0.12579	0.12722	0.16278	0.15954	0.16416	0.16223	0.15194	0.27426	0.25484	0.30662	0.32942	0.14497
TOLU59	0.17579	0.17422	0.18982	0.17563	0.18724	0.18863	0.1868	0.14685	0.12604	0.16299	0.15223	0.23168	0.31502	0.25837	0.21112	0.39113	0.3592	0.3536	0.20198	0.18361	0.21448	0.23325	0.19125	0.205	0.27125	0.21162	0.18757	0.21231	0.20297	0.22249	0.19929	0.20846	0.2116	0.15203	0.15226	0.2275	0.12236	0.12106	0.12341	0.15841	0.15392	0.15803	0.15505	0.14611	0.27292	0.25254	0.30757	0.33024	0.13665
TOLU60	0.19299	0.19096	0.20988	0.19185	0.20746	0.20788	0.20571	0.16464	0.14444	0.18108	0.17126	0.24773	0.32691	0.27432	0.22997	0.39678	0.36708	0.36316	0.22137	0.20376	0.23245	0.25014	0.20807	0.22254	0.2874	0.2296	0.20711	0.23325	0.22041	0.24245	0.21824	0.22637	0.22783	0.16885	0.17073	0.24152	0.14209	0.14123	0.14261	0.17551	0.1725	0.17845	0.1771	0.16583	0.28814	0.26938	0.32024	0.34259	0.15461
TOLU61	0.16602	0.16604	0.16393	0.15187	0.17806	0.17899	0.1779	0.13063	0.12055	0.15519	0.14307	0.21645	0.2959	0.24353	0.19934	0.36259	0.33202	0.33129	0.19374	0.1772	0.20322	0.22303	0.18015	0.19804	0.25873	0.20409	0.17483	0.20025	0.1929	0.20793	0.18652	0.1972	0.19461	0.14195	0.14262	0.21014	0.11492	0.11622	0.11672	0.14798	0.13665	0.15123	0.1465	0.13903	0.2592	0.24026	0.28743	0.31357	0.12646
DURA6	0.22312	0.21823	0.25369	0.23033	0.23217	0.23282	0.22978	0.19778	0.16555	0.20733	0.19932	0.2739	0.35065	0.30089	0.25536	0.42075	0.39714	0.38504	0.2374	0.22085	0.25154	0.26156	0.22824	0.23658	0.30693	0.24555	0.23688	0.25989	0.24238	0.27406	0.24889	0.2526	0.25964	0.19656	0.19743	0.27312	0.17368	0.17046	0.17108	0.2099	0.20391	0.20364	0.20256	0.19153	0.31057	0.29099	0.34384	0.36046	0.18237
DURA7	0.22954	0.2242	0.27166	0.2456	0.23793	0.23849	0.23684	0.21155	0.17243	0.21542	0.20894	0.28155	0.35888	0.30832	0.26215	0.42931	0.40602	0.39286	0.24464	0.22717	0.26047	0.26913	0.23655	0.24174	0.31324	0.25234	0.24533	0.26864	0.24765	0.28572	0.25695	0.25984	0.2707	0.2062	0.20695	0.28374	0.18187	0.17557	0.17675	0.21965	0.21704	0.2084	0.21044	0.19727	0.31831	0.29813	0.35196	0.36693	0.19253
DURA8	0.24732	0.24227	0.28829	0.26323	0.25631	0.25759	0.25609	0.23015	0.19356	0.23575	0.22946	0.30015	0.37586	0.32456	0.28081	0.4442	0.42011	0.40852	0.26431	0.24678	0.27982	0.28739	0.25607	0.26011	0.33061	0.2706	0.26403	0.28677	0.26612	0.30381	0.27512	0.27864	0.28743	0.2269	0.22744	0.30104	0.20066	0.19646	0.1962	0.23715	0.23291	0.22827	0.23192	0.21581	0.33362	0.31379	0.36661	0.38291	0.21499
NDUR10	0.37468	0.36468	0.45189	0.40928	0.38699	0.38438	0.37916	0.36025	0.29515	0.35372	0.35819	0.41819	0.48038	0.44452	0.40289	0.53588	0.52559	0.50568	0.3776	0.3601	0.40058	0.39267	0.3742	0.35731	0.43896	0.38245	0.40146	0.42526	0.3746	0.44565	0.41171	0.40204	0.419	0.34253	0.34143	0.41015	0.32625	0.31885	0.31966	0.35679	0.37141	0.35112	0.37147	0.34085	0.44378	0.42588	0.47473	0.47477	0.34211
NDUR9	0.39353	0.38192	0.51944	0.46091	0.4054	0.40261	0.39628	0.4029	0.31253	0.37171	0.38431	0.44297	0.51204	0.47184	0.42433	0.58034	0.57004	0.54117	0.39613	0.37601	0.42512	0.41167	0.3984	0.37207	0.46207	0.39976	0.43071	0.45531	0.39158	0.48523	0.441	0.42349	0.45131	0.37017	0.36703	0.44554	0.34619	0.33487	0.33636	0.37839	0.40699	0.36823	0.39933	0.3581	0.46889	0.44776	0.5065	0.50104	0.37563
ZLAB189	0.40559	0.39322	0.58635	0.49778	0.38479	0.37693	0.3772	0.46116	0.3391	0.3847	0.41289	0.43565	0.52202	0.4681	0.41306	0.60755	0.59312	0.55713	0.40068	0.37824	0.43693	0.4404	0.40485	0.36465	0.46948	0.41146	0.41729	0.44843	0.35876	0.49339	0.42771	0.40167	0.44486	0.42226	0.41703	0.50594	0.37942	0.33912	0.34273	0.41529	0.42099	0.35434	0.40125	0.34235	0.47199	0.44691	0.51789	0.49935	0.42705
ZLAB281	0.3897	0.37719	0.62155	0.51163	0.36933	0.36307	0.36186	0.45912	0.32114	0.36797	0.40025	0.42591	0.51788	0.45846	0.40014	0.61053	0.59508	0.5539	0.38611	0.3608	0.42562	0.4264	0.3931	0.34774	0.45834	0.39601	0.40879	0.44094	0.34394	0.49311	0.42049	0.3892	0.44	0.40746	0.40147	0.49877	0.36277	0.31897	0.32447	0.40187	0.41838	0.33711	0.38857	0.32521	0.46317	0.43635	0.51375	0.49134	0.41658
ZLAB282	0.34967	0.34	0.56144	0.45262	0.32732	0.32221	0.32362	0.41274	0.29392	0.32997	0.35154	0.38786	0.48072	0.42076	0.35971	0.58182	0.56149	0.52217	0.34777	0.32471	0.37886	0.38996	0.35105	0.32284	0.4217	0.35675	0.35602	0.38396	0.31804	0.43174	0.36853	0.34662	0.39155	0.36577	0.35983	0.4621	0.32446	0.28446	0.28815	0.3632	0.36651	0.2992	0.33214	0.28796	0.42513	0.39922	0.47441	0.46298	0.36388
ZLJA191	0.44616	0.42899	0.67215	0.56937	0.42572	0.4169	0.41402	0.51708	0.36503	0.42127	0.46231	0.4758	0.56452	0.51012	0.45298	0.6479	0.63641	0.59583	0.43892	0.41432	0.48503	0.478	0.4486	0.3879	0.5079	0.44957	0.47288	0.5064	0.38593	0.5605	0.48373	0.44404	0.49795	0.46411	0.45987	0.5494	0.41965	0.37289	0.3777	0.45506	0.47848	0.39087	0.45653	0.37843	0.51315	0.48573	0.56163	0.53045	0.48093
ZLJA283	0.4055	0.38939	0.64559	0.53741	0.3835	0.37672	0.3738	0.48021	0.32758	0.38021	0.41971	0.44022	0.53326	0.47417	0.41469	0.62255	0.60945	0.5669	0.39904	0.373	0.44287	0.43988	0.4089	0.35303	0.47088	0.40903	0.42801	0.46091	0.35007	0.51782	0.44126	0.4035	0.46013	0.4242	0.41791	0.51521	0.37832	0.33104	0.33523	0.41493	0.44001	0.35003	0.40903	0.33785	0.47715	0.44837	0.52739	0.49955	0.4359
ZLJA284	0.42845	0.41404	0.63775	0.5422	0.40831	0.40029	0.39961	0.49376	0.35227	0.40549	0.44221	0.45956	0.54788	0.49279	0.43676	0.63096	0.61889	0.57972	0.42403	0.39911	0.46617	0.46203	0.43163	0.37702	0.49163	0.4336	0.44927	0.48238	0.37279	0.53205	0.46063	0.42719	0.4771	0.44707	0.44154	0.53161	0.40309	0.35759	0.36172	0.43827	0.45623	0.37506	0.43422	0.36338	0.49622	0.46987	0.54315	0.51695	0.45787
ZLJU190	0.41739	0.40369	0.60321	0.51388	0.3962	0.38731	0.38644	0.47427	0.34566	0.39419	0.42656	0.44492	0.53123	0.47801	0.42203	0.61501	0.60208	0.56474	0.4109	0.38718	0.44957	0.44988	0.41578	0.36918	0.47886	0.42121	0.43042	0.46286	0.36477	0.50995	0.44242	0.41259	0.45751	0.43397	0.42939	0.51694	0.39187	0.34783	0.35161	0.42653	0.43547	0.36398	0.41606	0.3511	0.48205	0.45632	0.52862	0.50613	0.44109
HUEH187	0.26506	0.25737	0.32646	0.29572	0.2539	0.25003	0.25273	0.26819	0.19764	0.23765	0.24386	0.30635	0.365	0.33616	0.28165	0.44876	0.45358	0.40411	0.26858	0.25197	0.28841	0.30326	0.26023	0.25779	0.3413	0.27727	0.26212	0.28988	0.25438	0.31124	0.27532	0.27229	0.29336	0.25378	0.25251	0.34125	0.22936	0.20479	0.20711	0.26618	0.25502	0.22642	0.23656	0.21631	0.31783	0.29952	0.33921	0.3531	0.2345
HUEH188	0.39228	0.37882	0.55894	0.48678	0.39241	0.38612	0.38397	0.42296	0.30428	0.36316	0.38987	0.43851	0.52113	0.47001	0.41737	0.59977	0.58543	0.55392	0.3996	0.37801	0.43392	0.43152	0.40461	0.36506	0.46784	0.40723	0.4259	0.45495	0.37082	0.49472	0.43656	0.41401	0.45189	0.38023	0.37871	0.46706	0.35514	0.32685	0.3306	0.38903	0.41858	0.35819	0.4015	0.34789	0.47302	0.45052	0.51724	0.50258	0.38572
HUEH261	0.33731	0.32754	0.44791	0.39682	0.33602	0.33151	0.33098	0.3492	0.26011	0.31053	0.32597	0.38348	0.46439	0.41329	0.36261	0.54167	0.52452	0.49869	0.34779	0.32798	0.37383	0.38003	0.3475	0.32474	0.41561	0.35559	0.35759	0.38489	0.32608	0.41446	0.36932	0.35696	0.38342	0.32255	0.32232	0.40803	0.30001	0.27617	0.27911	0.334	0.34545	0.30514	0.33045	0.29529	0.41846	0.39743	0.46006	0.45619	0.31721
CHMI332	0.21161	0.20748	0.23223	0.2133	0.21877	0.2229	0.21901	0.19667	0.16935	0.20184	0.19296	0.26423	0.34818	0.29114	0.24344	0.42391	0.3908	0.38683	0.23175	0.21231	0.24331	0.26004	0.22282	0.23326	0.30159	0.23966	0.2223	0.24596	0.23763	0.25892	0.23471	0.24298	0.24788	0.19593	0.19615	0.27164	0.16338	0.15842	0.15919	0.20062	0.18958	0.19121	0.18983	0.1801	0.3018	0.28032	0.33951	0.36223	0.18302
CHUR15	0.21474	0.21159	0.23604	0.21813	0.22191	0.22408	0.22014	0.18677	0.15807	0.19872	0.18976	0.26539	0.33557	0.28963	0.24571	0.4047	0.38493	0.36947	0.22404	0.20818	0.23729	0.24677	0.2131	0.22516	0.29206	0.23209	0.22295	0.24657	0.2324	0.25804	0.23533	0.24134	0.24597	0.18493	0.18517	0.26076	0.16843	0.16334	0.164	0.20514	0.19144	0.19156	0.19001	0.18085	0.29612	0.27945	0.3292	0.3479	0.17072
CHUR16	0.21928	0.21637	0.2473	0.22735	0.22688	0.22606	0.22501	0.19761	0.16411	0.20339	0.19595	0.2713	0.34078	0.29477	0.24982	0.41041	0.39106	0.37451	0.2292	0.21316	0.24284	0.25246	0.21869	0.22868	0.29834	0.23611	0.23014	0.2527	0.23578	0.26649	0.24129	0.24602	0.25126	0.19308	0.19498	0.27018	0.1754	0.16705	0.16772	0.21025	0.19882	0.19673	0.19562	0.18478	0.29947	0.28153	0.33402	0.35114	0.17971
CHUR17	0.22819	0.22349	0.25824	0.23541	0.23538	0.23732	0.23491	0.20622	0.17394	0.21451	0.20728	0.27859	0.34863	0.30475	0.25899	0.41721	0.39822	0.38348	0.23862	0.22345	0.25348	0.26174	0.22865	0.23779	0.30675	0.24542	0.24005	0.26328	0.24559	0.27697	0.25258	0.25588	0.26351	0.20391	0.20539	0.28151	0.18393	0.17582	0.17649	0.21673	0.20902	0.20743	0.20693	0.19538	0.30767	0.28979	0.34219	0.35878	0.19041
CHUR18	0.22361	0.21834	0.23426	0.21369	0.22985	0.22849	0.22625	0.18769	0.16669	0.20774	0.19616	0.26538	0.33016	0.29072	0.24973	0.38767	0.36973	0.35931	0.22989	0.2153	0.24265	0.2508	0.21721	0.23035	0.29373	0.23814	0.22961	0.25281	0.23746	0.2642	0.23983	0.24684	0.24725	0.19429	0.19524	0.2627	0.17782	0.17211	0.17243	0.20988	0.19308	0.20045	0.19943	0.18838	0.2956	0.27921	0.32468	0.34109	0.1785
CHUR331	0.21331	0.21068	0.22811	0.21297	0.22068	0.22051	0.21935	0.18504	0.15814	0.19924	0.1895	0.26186	0.33248	0.28838	0.24273	0.40314	0.38195	0.36714	0.22171	0.20614	0.23468	0.24498	0.21108	0.22403	0.29014	0.22958	0.22116	0.24386	0.23243	0.25593	0.23195	0.23969	0.24363	0.18529	0.18596	0.26081	0.16904	0.16234	0.16306	0.20274	0.1883	0.19029	0.18877	0.17946	0.29332	0.27567	0.3271	0.34643	0.16941
COJU4	0.23819	0.23346	0.31071	0.27542	0.2417	0.24272	0.23933	0.24185	0.1835	0.22024	0.21474	0.29648	0.38032	0.32752	0.27116	0.47615	0.45499	0.42517	0.24415	0.22523	0.2613	0.26897	0.23754	0.24305	0.32531	0.24892	0.25242	0.27575	0.25698	0.29745	0.26421	0.26461	0.28432	0.2215	0.21915	0.31576	0.19337	0.17919	0.18311	0.23599	0.22903	0.21018	0.20981	0.19867	0.32905	0.30505	0.3731	0.38604	0.20685
HUAN329	0.19347	0.19032	0.20173	0.18671	0.2028	0.20674	0.20147	0.16319	0.14748	0.18432	0.17173	0.24471	0.32339	0.27197	0.2267	0.39153	0.36473	0.35817	0.21503	0.19703	0.22512	0.24152	0.20291	0.21835	0.28145	0.22316	0.20324	0.22652	0.21741	0.23583	0.21528	0.22385	0.22465	0.17245	0.17354	0.24485	0.14297	0.14383	0.14328	0.1791	0.1677	0.17542	0.17176	0.16396	0.28242	0.26301	0.3146	0.33935	0.15582
HUAN330	0.17496	0.17116	0.19632	0.18218	0.18475	0.18899	0.18505	0.15415	0.1283	0.16485	0.15371	0.23289	0.31609	0.25913	0.21026	0.39198	0.36234	0.35327	0.19712	0.17788	0.20932	0.22626	0.18872	0.20123	0.26756	0.20555	0.18848	0.2105	0.20281	0.22245	0.20088	0.208	0.21378	0.1553	0.15527	0.23442	0.12491	0.12272	0.12265	0.1628	0.15766	0.15702	0.15164	0.14542	0.27054	0.24877	0.3056	0.32976	0.13996
INDA301	0.16519	0.16412	0.1657	0.15601	0.17608	0.17921	0.17677	0.13404	0.12102	0.15647	0.14272	0.21936	0.29838	0.24526	0.20078	0.36921	0.33821	0.33601	0.18791	0.17101	0.1982	0.21532	0.17599	0.19323	0.25489	0.19691	0.17488	0.1983	0.1925	0.20711	0.18621	0.19721	0.19826	0.14537	0.14602	0.21713	0.11748	0.11743	0.11597	0.1527	0.13852	0.14892	0.14324	0.13662	0.25662	0.23834	0.28953	0.31518	0.12584
INDA32	0.24176	0.2359	0.2791	0.24939	0.24998	0.25155	0.24623	0.23554	0.19967	0.23483	0.228	0.29225	0.37517	0.31993	0.2746	0.44766	0.41784	0.41012	0.26019	0.24069	0.27663	0.28823	0.25328	0.25765	0.32868	0.26761	0.25881	0.28216	0.26206	0.29719	0.2678	0.26962	0.28218	0.23224	0.23303	0.30702	0.19499	0.18655	0.18815	0.2293	0.22491	0.22017	0.2249	0.20739	0.32963	0.30731	0.36535	0.38507	0.22331
INDA33	0.21445	0.21079	0.24876	0.22371	0.22618	0.22629	0.2226	0.20219	0.16845	0.20623	0.19648	0.26882	0.34839	0.29518	0.25123	0.42096	0.39387	0.38557	0.23538	0.21585	0.24961	0.26516	0.22728	0.23344	0.30321	0.24282	0.23145	0.25598	0.23682	0.27044	0.2427	0.24602	0.2549	0.20056	0.20102	0.27571	0.16873	0.16272	0.16316	0.20389	0.19639	0.19543	0.19866	0.18271	0.30614	0.28581	0.34063	0.35976	0.18712
INDA34	0.20731	0.20346	0.23853	0.22066	0.21733	0.22024	0.21733	0.19801	0.16227	0.19778	0.18853	0.26435	0.34893	0.29329	0.2439	0.42702	0.39821	0.38777	0.23005	0.21051	0.24393	0.2603	0.22178	0.22973	0.30075	0.23858	0.22473	0.24788	0.23255	0.2613	0.23443	0.2385	0.24959	0.19327	0.1924	0.27089	0.16136	0.15394	0.15592	0.19785	0.19023	0.18868	0.1883	0.17571	0.30184	0.28131	0.34059	0.36047	0.17886
MCUI21	0.18539	0.18351	0.20276	0.18551	0.19503	0.19697	0.19457	0.16416	0.14119	0.17759	0.16567	0.23999	0.31953	0.26622	0.22082	0.38847	0.36181	0.35522	0.20802	0.18989	0.22036	0.23509	0.19756	0.20988	0.27581	0.21616	0.19839	0.22192	0.20885	0.23298	0.2093	0.21633	0.22076	0.16842	0.17011	0.23971	0.13878	0.13508	0.13584	0.17392	0.16334	0.16721	0.16618	0.15622	0.27769	0.25849	0.30922	0.33359	0.15256
MCUI22	0.1753	0.17339	0.18532	0.16931	0.18753	0.18894	0.18704	0.14178	0.12828	0.16575	0.15479	0.22398	0.29693	0.25011	0.20822	0.35342	0.32987	0.32703	0.19901	0.18284	0.20935	0.22418	0.1865	0.20102	0.26063	0.20885	0.18632	0.20998	0.19884	0.21862	0.19668	0.20662	0.20695	0.15255	0.15526	0.22015	0.12854	0.12864	0.12699	0.16273	0.15012	0.15986	0.15476	0.14843	0.25997	0.24325	0.28926	0.30969	0.13726
MCUI23	0.16292	0.16132	0.16645	0.15323	0.17544	0.17541	0.17457	0.13103	0.11554	0.15291	0.14001	0.21551	0.29643	0.24336	0.19817	0.36442	0.33729	0.332	0.18691	0.16896	0.19639	0.21504	0.17359	0.19101	0.25474	0.19621	0.17367	0.19825	0.19103	0.20708	0.18489	0.19465	0.1962	0.14136	0.14289	0.21344	0.1149	0.11365	0.11263	0.14958	0.13598	0.14636	0.14041	0.13417	0.25495	0.23651	0.28848	0.31192	0.12369
MDOB14	0.20504	0.20009	0.24136	0.21824	0.21415	0.21678	0.21336	0.19432	0.162	0.19617	0.18906	0.25852	0.33981	0.28445	0.23766	0.4124	0.38512	0.37579	0.22706	0.20754	0.24075	0.25537	0.21966	0.22626	0.2947	0.236	0.2214	0.24468	0.22803	0.25868	0.23289	0.23751	0.24707	0.192	0.19239	0.26809	0.16084	0.15227	0.15334	0.19795	0.1914	0.18516	0.18783	0.17413	0.29661	0.27485	0.33323	0.35221	0.18005
MORE31	0.22074	0.21688	0.24988	0.22832	0.23194	0.23288	0.23026	0.20289	0.17448	0.21155	0.20252	0.27346	0.3546	0.30088	0.25443	0.42518	0.39769	0.39043	0.23994	0.22253	0.25448	0.2687	0.23168	0.23992	0.30912	0.24832	0.23603	0.25863	0.24187	0.27271	0.24676	0.25282	0.25831	0.20622	0.206	0.27764	0.17384	0.16882	0.17032	0.21013	0.20095	0.2023	0.20422	0.19004	0.31092	0.29015	0.34474	0.36576	0.19132
MORE35	0.17895	0.17653	0.19914	0.18207	0.19104	0.19208	0.18854	0.16052	0.13509	0.17154	0.16008	0.23456	0.32016	0.26351	0.21476	0.39658	0.36441	0.35925	0.20265	0.18437	0.21571	0.23241	0.19195	0.20479	0.27409	0.21198	0.19419	0.21844	0.20657	0.22752	0.20552	0.21058	0.21905	0.16271	0.16212	0.23683	0.13164	0.12677	0.12776	0.17046	0.1589	0.162	0.15991	0.14991	0.27483	0.25468	0.31212	0.33492	0.14755
MORO24	0.18876	0.18486	0.21051	0.18982	0.19747	0.20043	0.19706	0.16598	0.14144	0.17719	0.16678	0.24179	0.32274	0.26835	0.22223	0.39368	0.36454	0.35816	0.20977	0.19074	0.22162	0.2376	0.1998	0.21083	0.27911	0.21766	0.20112	0.22416	0.21301	0.23716	0.21215	0.21964	0.22746	0.17076	0.1704	0.24711	0.13993	0.13619	0.13607	0.17739	0.16595	0.16897	0.1673	0.15635	0.27988	0.25862	0.31331	0.33502	0.15519
MORO25	0.15623	0.1538	0.1628	0.15168	0.16938	0.17078	0.16838	0.12444	0.10593	0.14442	0.13132	0.21112	0.29289	0.23795	0.19251	0.36359	0.33455	0.32877	0.17957	0.16038	0.19017	0.20743	0.16631	0.18443	0.24843	0.18827	0.16809	0.19108	0.1856	0.20166	0.17949	0.18983	0.19147	0.1298	0.12987	0.20525	0.10614	0.10584	0.10562	0.14265	0.1312	0.13934	0.13385	0.12764	0.25026	0.23136	0.28369	0.3076	0.11226
MORO26	0.16455	0.16199	0.18032	0.16942	0.17419	0.17791	0.17427	0.13985	0.11419	0.15135	0.13994	0.22293	0.30402	0.24909	0.20093	0.37985	0.35117	0.34192	0.18652	0.16684	0.19805	0.21421	0.1753	0.18907	0.25516	0.19434	0.17546	0.19858	0.19135	0.21053	0.18778	0.19732	0.2026	0.14058	0.13985	0.21785	0.1152	0.1125	0.11218	0.15204	0.1438	0.14516	0.14018	0.13362	0.2586	0.23909	0.29423	0.31833	0.12406
MORO300	0.18274	0.17788	0.18004	0.16932	0.19204	0.19493	0.1917	0.14958	0.13678	0.17266	0.15972	0.23323	0.31258	0.25831	0.21592	0.38023	0.35092	0.34862	0.20445	0.1871	0.21372	0.23119	0.19033	0.20917	0.26994	0.21241	0.1905	0.21469	0.20803	0.22252	0.20157	0.213	0.21262	0.16025	0.16265	0.23116	0.13257	0.13263	0.13212	0.16823	0.15365	0.16399	0.1594	0.15223	0.27232	0.25306	0.30378	0.32925	0.14401
MPUR38	0.18905	0.18563	0.22143	0.20198	0.20052	0.20498	0.20029	0.1794	0.14973	0.18288	0.17346	0.24739	0.33211	0.27412	0.22622	0.4082	0.37778	0.36935	0.2137	0.1945	0.2269	0.24141	0.20551	0.21396	0.28161	0.22021	0.20458	0.22985	0.21675	0.24218	0.21715	0.22396	0.23131	0.1812	0.17987	0.25892	0.14284	0.13742	0.13878	0.18102	0.17693	0.17248	0.17045	0.16051	0.2844	0.26273	0.32139	0.34287	0.16441
MPUR39	0.15936	0.15487	0.19199	0.17757	0.16846	0.17189	0.17017	0.15164	0.11493	0.15017	0.13835	0.22208	0.31249	0.25157	0.19746	0.40116	0.3703	0.35533	0.1822	0.16124	0.19616	0.21271	0.17414	0.18592	0.25786	0.18828	0.17191	0.19704	0.18799	0.21044	0.18678	0.19285	0.204	0.14502	0.14568	0.23389	0.11084	0.10417	0.1058	0.1509	0.14723	0.13877	0.13324	0.12607	0.25932	0.23677	0.30238	0.32436	0.12818
MPUR40	0.17819	0.17554	0.21669	0.19812	0.18959	0.19395	0.19015	0.17236	0.13647	0.17209	0.1628	0.24001	0.32563	0.26618	0.21667	0.40467	0.37557	0.36401	0.20315	0.1825	0.2165	0.23306	0.19645	0.20353	0.27428	0.20862	0.19442	0.21884	0.20737	0.23169	0.20712	0.21371	0.22365	0.16615	0.16637	0.25028	0.13189	0.12475	0.12655	0.1705	0.16951	0.16007	0.15858	0.14956	0.27627	0.25476	0.31559	0.33683	0.1515
MVIJ29	0.22341	0.21963	0.2696	0.24677	0.23369	0.23627	0.23438	0.21285	0.1706	0.21101	0.20313	0.28263	0.36693	0.30837	0.25932	0.44703	0.41783	0.40537	0.24581	0.22465	0.26028	0.27395	0.23887	0.24358	0.31514	0.25039	0.23956	0.26338	0.24785	0.2799	0.2534	0.2559	0.26889	0.20408	0.20314	0.28791	0.17505	0.16861	0.16974	0.21079	0.21531	0.20439	0.20582	0.19267	0.31765	0.29759	0.35796	0.37476	0.18957
MVIJ30	0.19259	0.18906	0.20796	0.18999	0.20324	0.20663	0.20249	0.17231	0.15308	0.18696	0.17556	0.24799	0.32927	0.27405	0.22834	0.40174	0.37304	0.36623	0.21769	0.19946	0.23036	0.24528	0.20556	0.22051	0.28539	0.22517	0.2043	0.22932	0.22017	0.23961	0.21576	0.22549	0.22763	0.18011	0.18162	0.25326	0.14671	0.1418	0.14265	0.183	0.17089	0.17628	0.17279	0.16451	0.28434	0.26382	0.32007	0.3448	0.16463
MZAM333	0.19876	0.19602	0.24955	0.22964	0.20812	0.21123	0.20769	0.18916	0.14259	0.18496	0.17812	0.26094	0.33884	0.2856	0.23533	0.42234	0.39949	0.3769	0.21286	0.19592	0.2304	0.23859	0.2056	0.2136	0.28741	0.22013	0.21502	0.23779	0.22319	0.25349	0.22947	0.23118	0.2432	0.17519	0.17286	0.26405	0.15518	0.14407	0.14623	0.19374	0.19297	0.17665	0.17471	0.16635	0.29022	0.26991	0.33122	0.34702	0.1587
MZAM42	0.20949	0.20697	0.2364	0.21961	0.2175	0.21624	0.21625	0.18624	0.14975	0.19022	0.18228	0.2633	0.34155	0.29266	0.24311	0.42553	0.40508	0.38227	0.21792	0.2024	0.23255	0.24247	0.20672	0.22016	0.29381	0.22653	0.22053	0.24234	0.22895	0.25669	0.23138	0.23546	0.24345	0.17869	0.17746	0.26217	0.16335	0.15472	0.15797	0.20112	0.18626	0.18452	0.1811	0.17227	0.29655	0.27829	0.3356	0.3525	0.16295
MZAM43	0.2027	0.19955	0.22374	0.2043	0.21252	0.21078	0.20992	0.17448	0.14306	0.1847	0.17566	0.25224	0.32542	0.27933	0.23362	0.39784	0.37911	0.36129	0.2109	0.19655	0.22673	0.23334	0.19821	0.21205	0.28345	0.21973	0.2138	0.2368	0.22094	0.2496	0.22335	0.22791	0.23479	0.17152	0.17132	0.2479	0.15657	0.15054	0.15375	0.19312	0.17648	0.18059	0.17708	0.16749	0.28617	0.2693	0.32014	0.33673	0.15582
MZAM44	0.18807	0.18789	0.20257	0.18697	0.20066	0.20076	0.1977	0.16489	0.13895	0.1786	0.16622	0.23994	0.31671	0.26929	0.22222	0.38816	0.36339	0.35307	0.20484	0.19001	0.21837	0.22994	0.19218	0.20737	0.27688	0.21435	0.20045	0.22383	0.21262	0.2347	0.21099	0.21799	0.22086	0.16871	0.16757	0.24183	0.14383	0.13768	0.14006	0.18117	0.163	0.17013	0.16608	0.15766	0.27598	0.25823	0.30856	0.33024	0.15034
PENJ19	0.22659	0.2245	0.26444	0.24054	0.23558	0.23529	0.23322	0.20869	0.17005	0.21188	0.20517	0.27989	0.35219	0.30607	0.26016	0.42547	0.40821	0.38892	0.23785	0.22143	0.25337	0.26031	0.2271	0.2361	0.30894	0.24521	0.24064	0.26234	0.24348	0.27856	0.25166	0.25417	0.26228	0.20188	0.20196	0.28013	0.18285	0.17333	0.1763	0.21919	0.20794	0.20352	0.20551	0.19235	0.31045	0.29225	0.34553	0.36171	0.19009
PENJ20	0.19239	0.19019	0.22515	0.20381	0.20028	0.20119	0.19911	0.17218	0.13576	0.17682	0.16904	0.24704	0.31995	0.2749	0.22606	0.39621	0.37778	0.35784	0.20388	0.1867	0.21866	0.22626	0.19224	0.20416	0.27783	0.21104	0.20412	0.22947	0.21264	0.241	0.21698	0.2195	0.22923	0.16626	0.16537	0.24654	0.14724	0.13866	0.14076	0.18428	0.17193	0.16971	0.16657	0.15694	0.27721	0.25871	0.31374	0.33155	0.15102
PONC5	0.24306	0.23693	0.27031	0.24685	0.25063	0.25293	0.24881	0.22484	0.19816	0.23495	0.22509	0.29047	0.36697	0.31675	0.2718	0.43498	0.40867	0.40123	0.2602	0.2418	0.27326	0.28851	0.25294	0.25811	0.32496	0.2691	0.25773	0.28027	0.26083	0.29442	0.26627	0.27226	0.27775	0.23054	0.23012	0.30163	0.19705	0.19079	0.18996	0.23107	0.22329	0.22247	0.22603	0.21119	0.32703	0.30494	0.36046	0.37916	0.21767
SJER334	0.25381	0.24745	0.29308	0.26652	0.25813	0.25792	0.25539	0.23806	0.19611	0.2352	0.23001	0.30298	0.37891	0.33086	0.28184	0.45823	0.43612	0.41595	0.25975	0.24226	0.27537	0.2825	0.24998	0.25835	0.33161	0.26666	0.26323	0.28724	0.26852	0.30272	0.27552	0.27815	0.28946	0.22802	0.22748	0.30803	0.2087	0.19788	0.19992	0.24329	0.23462	0.22676	0.22899	0.21519	0.33256	0.31207	0.37103	0.38628	0.21604
SJER336	0.2494	0.24352	0.27459	0.2519	0.25327	0.25356	0.25145	0.21903	0.18569	0.22768	0.22187	0.29516	0.36539	0.31926	0.27565	0.43548	0.4186	0.39972	0.25411	0.23894	0.26928	0.27355	0.24276	0.25287	0.32238	0.26157	0.2558	0.28056	0.26053	0.29232	0.26866	0.2699	0.2781	0.21484	0.21467	0.2904	0.20349	0.19654	0.19815	0.23882	0.22519	0.22252	0.22337	0.2106	0.32635	0.30897	0.35964	0.37464	0.20231
SJER41	0.21262	0.20659	0.27692	0.24972	0.21818	0.21947	0.2182	0.20533	0.15036	0.19242	0.18974	0.27258	0.35137	0.29815	0.24613	0.43863	0.4205	0.39171	0.22082	0.20229	0.23885	0.2442	0.21355	0.21892	0.29779	0.22648	0.22632	0.25035	0.22999	0.26754	0.24103	0.2398	0.25793	0.18249	0.18113	0.27473	0.16872	0.15682	0.15858	0.20759	0.20622	0.18625	0.18568	0.17426	0.30145	0.28046	0.34352	0.35593	0.17108
TARI302	0.2018	0.19974	0.21329	0.19885	0.21254	0.21541	0.21178	0.17928	0.15637	0.19269	0.18124	0.25587	0.33754	0.28323	0.23692	0.40993	0.38012	0.37448	0.22441	0.20585	0.23606	0.25339	0.21341	0.22688	0.29359	0.23252	0.21377	0.23688	0.22765	0.24827	0.22595	0.23388	0.23872	0.18375	0.18363	0.25873	0.15523	0.15228	0.15195	0.1912	0.17888	0.18482	0.18129	0.17426	0.29406	0.27418	0.32787	0.35138	0.16826
TARI36	0.15392	0.15175	0.16555	0.15381	0.16508	0.16674	0.16469	0.13009	0.1066	0.14281	0.13033	0.20991	0.29384	0.23846	0.18941	0.37081	0.34045	0.33245	0.17664	0.15863	0.18936	0.2061	0.16526	0.18113	0.24876	0.18607	0.16563	0.18886	0.18119	0.19891	0.17804	0.18551	0.19099	0.13321	0.13341	0.2115	0.10498	0.1011	0.10209	0.14259	0.12918	0.13546	0.13047	0.12283	0.24904	0.22942	0.28561	0.31031	0.11598
TARI37	0.18328	0.1813	0.21357	0.19318	0.19374	0.19646	0.19235	0.16836	0.13668	0.17533	0.16502	0.2406	0.32465	0.26823	0.22075	0.39974	0.37284	0.36282	0.20584	0.18604	0.21856	0.23518	0.19618	0.20606	0.27667	0.21424	0.19977	0.22338	0.20933	0.23668	0.21083	0.2167	0.22451	0.16491	0.16576	0.24488	0.135	0.13027	0.13153	0.17285	0.16495	0.16336	0.16455	0.15219	0.27831	0.25671	0.31513	0.33655	0.15147
YURI27	0.1704	0.16598	0.18813	0.1755	0.18125	0.18398	0.18078	0.14414	0.11712	0.15513	0.14414	0.22768	0.31291	0.2549	0.20633	0.39199	0.36213	0.35217	0.1926	0.17285	0.20468	0.22052	0.17965	0.19562	0.26398	0.20006	0.18168	0.2054	0.19802	0.2161	0.19361	0.20246	0.20888	0.14315	0.143	0.22673	0.11954	0.11658	0.11584	0.15674	0.14999	0.15063	0.1454	0.13867	0.26712	0.24746	0.30368	0.32649	0.12662
YURI28	0.20312	0.20236	0.22811	0.20958	0.21789	0.21933	0.21599	0.17908	0.15341	0.19253	0.18308	0.2592	0.33574	0.28498	0.24077	0.40475	0.37878	0.3705	0.22544	0.2078	0.23734	0.2513	0.21441	0.22663	0.29316	0.23338	0.22044	0.24236	0.23032	0.25537	0.23071	0.23801	0.24221	0.17997	0.17938	0.2547	0.15626	0.15458	0.15442	0.19202	0.18649	0.18726	0.18622	0.17668	0.29437	0.27602	0.32758	0.34883	0.16707
YURI303	0.15608	0.15428	0.14809	0.14089	0.16487	0.16653	0.16395	0.12312	0.11158	0.14649	0.13234	0.20467	0.28502	0.23079	0.18867	0.35217	0.32381	0.32027	0.16914	0.15411	0.17897	0.19977	0.15836	0.17551	0.23761	0.17976	0.15971	0.18518	0.1791	0.1907	0.17263	0.18359	0.18282	0.13692	0.13768	0.20713	0.10823	0.10728	0.10628	0.14368	0.1256	0.13619	0.12999	0.12379	0.24515	0.22595	0.27694	0.30143	0.11462
YURI304	0.16954	0.16795	0.16845	0.15805	0.18189	0.18316	0.18088	0.13228	0.12006	0.15935	0.14343	0.22118	0.30024	0.24779	0.20418	0.368	0.33968	0.33598	0.19168	0.17408	0.20043	0.21785	0.17727	0.19656	0.25748	0.20085	0.17865	0.20197	0.19686	0.20949	0.19027	0.20195	0.20017	0.14339	0.14456	0.21339	0.12023	0.12113	0.12109	0.15476	0.1409	0.15278	0.14676	0.14102	0.26049	0.24263	0.29169	0.31659	0.12415
NOBO1	0.33029	0.32236	0.3925	0.35493	0.34115	0.33865	0.33495	0.31756	0.26658	0.31545	0.31575	0.37481	0.44376	0.40186	0.35932	0.50297	0.48736	0.47232	0.33874	0.32024	0.35968	0.35598	0.33477	0.32486	0.40323	0.34308	0.35363	0.37778	0.33663	0.39717	0.36387	0.35848	0.37428	0.31116	0.30728	0.3771	0.28514	0.27506	0.27687	0.31753	0.32187	0.3075	0.32289	0.29788	0.40437	0.38458	0.4371	0.4439	0.30587
NOBO2	0.33479	0.32551	0.43242	0.38786	0.34454	0.34499	0.34057	0.33807	0.27046	0.32009	0.32496	0.38772	0.4609	0.41509	0.36792	0.53073	0.51435	0.49249	0.34515	0.32432	0.36907	0.36351	0.34449	0.32864	0.41303	0.34832	0.36459	0.38992	0.34288	0.41528	0.37661	0.36628	0.38941	0.31826	0.31305	0.39324	0.29071	0.27854	0.28046	0.3243	0.34064	0.31115	0.33223	0.30169	0.41551	0.39319	0.45327	0.45753	0.31743
NOBO3	0.32214	0.31328	0.40259	0.36077	0.33137	0.33001	0.32567	0.31957	0.2593	0.30678	0.30853	0.37239	0.44726	0.40072	0.35324	0.51967	0.49977	0.48134	0.33055	0.31094	0.35287	0.35002	0.32787	0.31844	0.40029	0.33427	0.34738	0.37286	0.3325	0.39518	0.35914	0.35153	0.37271	0.30482	0.30063	0.37969	0.27633	0.26494	0.26722	0.31115	0.31959	0.29751	0.31423	0.28797	0.40183	0.37982	0.43921	0.44717	0.29983
ZDJA195	0.39059	0.3765	0.56245	0.48337	0.38319	0.37642	0.37497	0.42661	0.30816	0.36038	0.38949	0.43098	0.51599	0.46041	0.4073	0.59576	0.58076	0.55011	0.39691	0.37357	0.43169	0.43062	0.39921	0.35871	0.46431	0.40509	0.41708	0.4477	0.35734	0.48961	0.42839	0.40313	0.44227	0.38774	0.38504	0.47341	0.35819	0.3229	0.32582	0.39273	0.41019	0.34941	0.39503	0.33615	0.46757	0.44493	0.51265	0.49478	0.393
ZDJA196	0.34238	0.32955	0.53221	0.4416	0.33328	0.32841	0.32768	0.38333	0.26743	0.3119	0.33561	0.38819	0.4784	0.41845	0.36087	0.57052	0.55212	0.51828	0.35015	0.32659	0.38201	0.38611	0.35163	0.32043	0.42286	0.35755	0.36462	0.39471	0.31909	0.43822	0.3774	0.3545	0.39571	0.3394	0.33516	0.43423	0.30846	0.27449	0.27771	0.34525	0.36112	0.30055	0.33739	0.28718	0.42417	0.40106	0.47422	0.46111	0.34019
ZDJA197	0.36837	0.35358	0.55823	0.47383	0.36041	0.35492	0.35298	0.41047	0.2842	0.33679	0.36668	0.41362	0.50205	0.44321	0.38645	0.58591	0.57022	0.53687	0.37579	0.35073	0.41156	0.41101	0.37907	0.33695	0.44563	0.3831	0.39656	0.42818	0.33611	0.47171	0.4094	0.3826	0.42575	0.36523	0.36157	0.45784	0.33483	0.29768	0.30081	0.37084	0.39466	0.32611	0.37157	0.31294	0.44955	0.42595	0.49785	0.47811	0.3707
ZDJA285	0.33214	0.31956	0.5421	0.44158	0.32229	0.31882	0.31795	0.37787	0.25812	0.30133	0.32613	0.38119	0.47408	0.41179	0.3519	0.56878	0.54989	0.51435	0.34068	0.31581	0.37215	0.3772	0.3423	0.31199	0.41454	0.34727	0.35573	0.38644	0.31175	0.43189	0.36958	0.34534	0.38862	0.32924	0.32444	0.42759	0.29834	0.26442	0.26706	0.33602	0.3561	0.29051	0.3263	0.27771	0.41728	0.39282	0.46793	0.45451	0.33018
ZDNA11	0.40206	0.38532	0.66351	0.54691	0.3942	0.38706	0.38422	0.46599	0.31293	0.37006	0.4104	0.44694	0.53885	0.48054	0.41946	0.62712	0.61403	0.57217	0.40649	0.37888	0.45039	0.43968	0.41521	0.36014	0.47873	0.41272	0.44089	0.47753	0.3624	0.53166	0.45341	0.41586	0.47224	0.40335	0.39791	0.50003	0.36968	0.32905	0.33302	0.40601	0.44341	0.35534	0.41467	0.3442	0.48093	0.45495	0.53133	0.5042	0.42104
ZDNA12	0.39115	0.3753	0.65092	0.53339	0.38348	0.37683	0.37409	0.45356	0.30527	0.3597	0.39768	0.4375	0.5296	0.47064	0.40969	0.6195	0.60547	0.56416	0.39653	0.36904	0.439	0.43037	0.40445	0.3537	0.46892	0.40295	0.42853	0.46523	0.35523	0.51818	0.44019	0.40512	0.45997	0.39218	0.38647	0.48932	0.35859	0.31921	0.32332	0.39492	0.4303	0.34564	0.40126	0.3341	0.47192	0.4461	0.5227	0.49753	0.40843
ZDNA13	0.49983	0.47964	0.71309	0.62853	0.49378	0.48425	0.47956	0.55681	0.39114	0.46608	0.51508	0.53593	0.6185	0.5679	0.51419	0.68643	0.67882	0.64277	0.50097	0.473	0.55024	0.52972	0.51191	0.43404	0.56414	0.50762	0.54368	0.57927	0.43762	0.62549	0.55446	0.51327	0.56675	0.5005	0.49607	0.58249	0.46771	0.42465	0.42795	0.4994	0.54217	0.45192	0.52521	0.44048	0.56816	0.54367	0.61271	0.57505	0.52477
ZDNA262	0.44028	0.42267	0.68149	0.57589	0.43387	0.42577	0.42184	0.49929	0.34743	0.40931	0.4525	0.48058	0.56855	0.51326	0.45659	0.64968	0.63765	0.59932	0.4435	0.41663	0.48848	0.47446	0.45225	0.39269	0.5111	0.45013	0.48001	0.51673	0.39511	0.56796	0.4918	0.45399	0.50679	0.44178	0.43696	0.53041	0.40833	0.36887	0.37232	0.44216	0.47996	0.3946	0.45878	0.383	0.51433	0.4892	0.56211	0.53294	0.46174
ZDNA263	0.44187	0.42444	0.68236	0.57674	0.43556	0.42759	0.42406	0.50131	0.34964	0.41094	0.45312	0.48245	0.57011	0.5149	0.45822	0.65074	0.63818	0.60027	0.44574	0.41873	0.4903	0.47677	0.45444	0.3951	0.51303	0.45218	0.48182	0.51802	0.39723	0.56943	0.49335	0.45557	0.50851	0.44332	0.43903	0.532	0.40995	0.37102	0.3743	0.44339	0.48121	0.39638	0.46054	0.38557	0.51616	0.49132	0.56352	0.53446	0.46344
ZDNA264	0.41394	0.397	0.66767	0.55635	0.40628	0.39932	0.39592	0.47648	0.32287	0.38156	0.42353	0.4581	0.54834	0.49083	0.43138	0.63364	0.62089	0.58047	0.41788	0.38996	0.46209	0.45063	0.42686	0.36966	0.48796	0.42408	0.45304	0.49027	0.3722	0.54318	0.46585	0.42809	0.48352	0.41489	0.40945	0.50949	0.38161	0.34145	0.34504	0.41712	0.45602	0.36756	0.4289	0.35666	0.49157	0.46604	0.54138	0.51308	0.4335
ZLOX193	0.53515	0.51459	0.79349	0.68428	0.52115	0.50892	0.5039	0.61729	0.44152	0.51083	0.56528	0.56063	0.64648	0.59672	0.54204	0.72025	0.7144	0.67128	0.52688	0.50057	0.58118	0.5591	0.5414	0.45723	0.58886	0.53396	0.57927	0.61359	0.45804	0.67347	0.58944	0.53715	0.59957	0.5579	0.55342	0.63289	0.51203	0.46148	0.46669	0.54215	0.58525	0.48137	0.56924	0.47072	0.5956	0.56812	0.64247	0.5992	0.58638
ZLOX286	0.44483	0.42842	0.73124	0.59452	0.4267	0.41854	0.41593	0.52598	0.37031	0.42168	0.46351	0.47774	0.57027	0.51329	0.45337	0.6598	0.64815	0.60341	0.43958	0.41392	0.4851	0.47627	0.4504	0.3921	0.50854	0.44583	0.47668	0.50986	0.3913	0.5726	0.48836	0.44559	0.50533	0.46622	0.46062	0.5539	0.4209	0.37385	0.37866	0.45563	0.48712	0.39161	0.45884	0.38202	0.5141	0.48669	0.56508	0.53508	0.48352
NICA192	0.35894	0.34935	0.60814	0.47983	0.33618	0.33061	0.33066	0.43177	0.29897	0.33739	0.3649	0.39711	0.49217	0.43158	0.36918	0.59238	0.57501	0.53215	0.35656	0.33134	0.39179	0.39832	0.36036	0.32599	0.43041	0.36448	0.37393	0.4044	0.32368	0.45839	0.38491	0.35684	0.40826	0.3778	0.37136	0.47456	0.33351	0.29017	0.29507	0.37349	0.38403	0.30637	0.34868	0.29524	0.43492	0.40739	0.48748	0.46935	0.38261
NICA194	0.44232	0.42722	0.68979	0.57363	0.4236	0.41483	0.41171	0.51763	0.36397	0.41857	0.45961	0.47387	0.56354	0.50893	0.45048	0.64876	0.63764	0.59519	0.43594	0.40965	0.4814	0.47467	0.44462	0.38583	0.50449	0.44545	0.47205	0.50491	0.38629	0.56267	0.48234	0.44199	0.49849	0.4629	0.45669	0.54769	0.41723	0.36886	0.37393	0.45276	0.47869	0.3876	0.45405	0.3768	0.50943	0.48153	0.55985	0.52772	0.47972
ZPJA198	0.36872	0.35626	0.5316	0.45387	0.35939	0.35168	0.35173	0.4028	0.29064	0.33895	0.36347	0.40841	0.49441	0.4397	0.38523	0.57862	0.56269	0.52949	0.37422	0.35141	0.40776	0.40891	0.37437	0.3415	0.44434	0.38308	0.38994	0.41925	0.3398	0.45904	0.40022	0.37826	0.41598	0.36263	0.3584	0.45111	0.33516	0.30112	0.30485	0.36825	0.38251	0.32603	0.36568	0.31259	0.44386	0.42232	0.48856	0.47554	0.36855
ZPJA199	0.37713	0.36454	0.46668	0.41698	0.36735	0.35871	0.35991	0.38077	0.29384	0.34484	0.36246	0.4064	0.48435	0.43569	0.38822	0.54925	0.53547	0.51329	0.38248	0.36196	0.41007	0.41449	0.37702	0.3494	0.44488	0.39315	0.38454	0.41332	0.34222	0.43845	0.39291	0.38228	0.4048	0.36369	0.36018	0.43888	0.34128	0.31174	0.31321	0.37341	0.37106	0.33447	0.36502	0.32149	0.44353	0.4254	0.47915	0.46938	0.35913
ZPMI200	0.37398	0.36289	0.45062	0.40474	0.36148	0.35424	0.35494	0.3752	0.29508	0.3444	0.35863	0.39972	0.47711	0.42886	0.38232	0.54056	0.52593	0.50627	0.3778	0.35869	0.40351	0.41045	0.37079	0.34607	0.43834	0.38813	0.37748	0.40553	0.33827	0.42897	0.38701	0.37732	0.3965	0.36501	0.3613	0.43811	0.34157	0.3118	0.31218	0.3715	0.36417	0.33168	0.35749	0.31864	0.43844	0.42048	0.47223	0.46281	0.35525
ZPMI288	0.33166	0.32131	0.44484	0.38771	0.31899	0.31407	0.31538	0.34962	0.25865	0.30337	0.31903	0.36695	0.45349	0.39721	0.3437	0.53383	0.51479	0.48947	0.33688	0.31581	0.3642	0.37245	0.33239	0.31105	0.40483	0.34553	0.34003	0.36747	0.3059	0.39946	0.35082	0.33861	0.36581	0.3266	0.3215	0.41264	0.29976	0.26796	0.26911	0.33319	0.33328	0.28963	0.31458	0.27696	0.40607	0.3852	0.44663	0.43936	0.31759
[truncated: 227 more columns]
