# Supplementary material for: Genomic diversity and population structure of teosinte (Zea spp.) and its conservation implications
Source: PLoS One. 2023 Oct 11;18(10):e0291944. doi: 10.1371/journal.pone.0291944 (PMC10566683; doi:10.1371/journal.pone.0291944)
Supplement: S3 Data — (XLSX) [file pone.0291944.s007.xlsx]

## Sheet: geo3
	BAPX114	BAPX115	BCAR146	BCAR147	BCAR148	BCAR270	BCAR326	BCOL122	BCOL124	BCOL125	BCOL319	BEJU311	BEJU312	BEJU91	BEJU92	BEJU93	BEJU94	BEJU95	BGUA335	BGUA83	BGUA84	BGUA85	BGUA86	BGUA87	BGUA89	BGUA90	BHUE153	BHUE155	BHUE156	BHUE157	BHUE308	BHUE321	BHUE325	BHUI117	BHUI118	BHUI317	BIXC100	BIXC101	BIXC103	BIXC99	BJUA162	BJUA163	BJUA164	BJUA305	BMAN176	BMAN177	BMAN178	BMAN180	BMAZ119
BAPX114	0
BAPX115	5719.1	0
BCAR146	132062	133641	0
BCAR147	145702	147336	13742.3	0
BCAR148	137772	139378	5763	7979.8	0
BCAR270	135108	136704	3082.2	10661.5	2681.7	0
BCAR326	143354	144924	11292.7	2945.6	5645.4	8262.8	0
BCOL122	99449.9	96096	227188	240920	232948	230269	238324	0
BCOL124	105432	101674	230819	244516	236567	233896	241864	10747.8	0
BCOL125	120123	117341	249898	263641	255661	252980	261098	24554.1	27650.2	0
BCOL319	115949	113176	245784	259526	251546	248865	256987	21083.8	25405.7	4175.7	0
BEJU311	479503	480023	350181	337393	344830	347336	339212	566000	566906	590244	586376	0
BEJU312	477660	478267	347877	334986	342482	345009	336854	564853	565902	589045	585157	7621.9	0
BEJU91	483873	484356	354746	341998	349412	351911	343799	570058	570897	594325	590466	5356	12218.1	0
BEJU92	478289	478826	348876	336068	343516	346027	337896	564928	565863	589161	585289	1888	5976.3	7200.1	0
BEJU93	469057	469683	339203	326299	333803	336331	328173	556423	557516	580598	576704	13653.5	8725.3	18999.9	11801	0
BEJU94	488224	488631	359528	346872	354233	356715	348631	573778	574489	598087	594247	12901.2	19973.5	7760	14788.3	26482.1	0
BEJU95	476760	477402	346811	333880	341400	343933	335768	564220	565324	588390	584494	10618.3	3001.7	15164.1	8934.9	7825.4	22904.9	0
BGUA335	562729	563968	430846	417353	425196	427834	419572	654196	656137	677949	673948	106578	103216	105593	106517	109311	107469	102216	0
BGUA83	563733	564996	431819	418312	426164	428804	420542	655349	657326	679080	675075	108755	105303	107833	108670	111308	109789	104262	2552	0
BGUA84	566835	568120	434893	421372	429231	431874	423612	658591	660602	682302	678293	112626	109161	111704	112539	115141	113644	108110	6217.2	3871.9	0
BGUA85	553790	554943	422051	408616	416426	419053	410792	644709	646520	668536	664549	94314.8	91115.9	93245.8	94291.7	97403.9	95061.6	90202.9	12412.2	14788.5	18610.9	0
BGUA86	567229	568463	435354	421864	429706	432343	424081	658652	660578	682412	678412	109977	106802	108842	109968	113049	110489	105876	4535.4	4552.1	5263.2	15687	0
BGUA87	562847	564092	430958	417462	425307	427945	419683	654347	656295	678095	674093	106964	103579	105996	106897	109652	107894	102569	515.4	2046	5766.3	12846.5	4509.2	0
BGUA89	548724	550052	416739	403195	411067	413715	405454	640784	642884	664443	660425	101230	96870.3	101057	100886	101987	104065	95450.6	16547.9	16358.8	18599.8	17977.1	20757.1	16392	0
BGUA90	542841	543993	411107	397675	405484	408111	399850	633774	635596	657596	653608	85459.1	81789.3	84786.4	85302.6	87699.6	87207.8	80692.3	21708	23617.5	27442.2	10950.2	25725.7	22018.2	18226.3	0
BHUE153	126115	127550	6918.7	20304.3	12449.6	9856.6	17621.9	220714	224242	243526	239419	355218	353011	359744	353931	344350	364444	351982	436640	437634	440728	427767	441144	436756	422609	416820	0
BHUE155	121792	123540	10928.4	24022	16272.9	13726.2	21917	217671	221554	240170	236041	361061	358735	365634	359752	350057	370431	357658	441374	442331	445388	432636	445885	441482	427206	421696	8266.6	0
BHUE156	126380	127682	8727.2	21147.6	13653.4	11288.3	18312	220407	223798	243335	239238	354411	352265	358914	353136	343613	363564	351259	436352	437361	440471	427418	440851	436471	422382	416470	3025.8	11014.6	0
BHUE157	114386	115279	23559.2	36078.3	28696.2	26296.5	33189.3	206741	209848	229915	225844	365285	363349	369702	364050	354733	374172	362424	448816	449870	453022	439716	453304	448945	435018	428766	16733.6	19857.9	15042.8	0
BHUE308	123706	125208	8589.5	22306.6	14339.2	11665.8	19754.4	218613	222230	241351	237239	357878	355652	362413	356588	346988	367128	354614	439094	440080	443166	430249	443600	439209	425034	419303	2827.4	5847	5205.4	16180.6	0
BHUE321	125732	126989	9955.6	22203	14799.7	12475.3	19342.6	219566	222916	242528	238435	354882	352760	359376	353611	344112	364006	351763	437013	438028	441143	428058	441511	437133	423065	417109	4077.3	11704.8	1237.2	13913.9	5858.7	0
BHUE325	120808	122611	12299	25154.1	17507	15012.8	23138.6	216891	220835	239332	235200	362334	359990	366913	361022	351309	371724	358906	442474	443425	446476	433758	446986	442581	428284	422818	9792.7	1545.6	12497.1	20532.5	7303	13144.1	0
BHUI117	74451.7	76764	196853	209787	202245	199716	207876	88477.6	98998.2	94852.2	91536.9	547026	544725	551575	545725	536046	556298	543644	625782	626627	629566	617435	630310	625867	611207	606522	191853	185990	192771	182926	189171	192364	184739	0
BHUI118	72186.1	74452	195072	208042	200480	197944	206114	87199.9	97670.9	94134.9	90758.7	545229	542949	549771	543933	534274	554476	541877	624191	625043	627989	615818	628718	624277	609639	604902	190034	184219	190929	180995	187359	190512	182976	2382.8	0
BHUI317	65182.2	67785.4	186907	199858	192306	189774	197939	89857	100089	98649.9	95103.2	537075	534782	541622	535776	526105	546339	533706	615975	616828	619774	607603	620502	616062	601424	596688	181895	176048	182808	172968	179214	182399	174801	9965.9	8215.5	0
BIXC100	31693	37389.3	130740	143638	136109	133589	141738	119194	126941	136461	132358	480920	478592	485484	479613	469911	490243	477504	559924	560796	563762	551489	564450	560015	545440	540569	125838	119862	126844	117610	123133	126479	118602	66149.3	64425.2	56229.5	0
BIXC101	32568.4	38134.5	119582	132495	124956	122434	130586	126612	133837	144889	140751	469763	467439	474326	468457	458759	479084	466354	548906	549784	552759	540442	553430	548997	534449	529520	114681	108707	115697	106572	111975	115337	107450	77292.6	75551.7	67363.7	11159.3	0
BIXC103	30434.8	35927.5	118544	131551	123961	121419	129598	125566	132635	144160	140012	468705	466421	473252	467407	457746	477978	465352	548217	549108	552095	539710	552740	548312	533800	528783	113537	107696	114490	105104	110850	114104	106460	78323.1	76528.5	68369.9	12533.6	2772.5	0
BIXC99	33894.9	39593.2	130769	143589	136103	133598	141724	120870	128699	137925	133832	480932	478570	485508	479619	469885	490296	477470	559632	560493	563450	551232	564158	559720	545116	540315	125952	119875	127008	117987	123233	126663	118598	66264.7	64597	56385.9	2207.6	11423.5	13205	0
BJUA162	133605	137826	73015.4	76023	73926.8	73398.3	76709.6	232273	238855	251127	246984	390314	386835	395274	388801	378127	400972	385311	458907	459512	462194	451545	463438	458941	443634	440793	75124.7	67524.9	78129.3	85065.3	73245.5	79021.4	66255.9	175083	174015	166118	115227	106253	106982	114023	0
BJUA163	127176	131123	62635.6	66621	63925	63214.1	67071.4	226371	232605	245847	241686	387020	383730	391924	385540	375010	397478	382279	457706	458371	461120	450102	462241	457753	442595	439302	64394.1	56660.1	67380.4	73948.3	62426	68236.9	55355.8	172760	171560	163534	110936	101379	101848	109907	11170.9	0
BJUA164	121790	125994	69759.6	74847.5	71564.6	70624.4	75082.2	220540	227072	239524	235376	396640	393334	401548	395156	384615	407111	391876	467007	467658	470392	459456	471541	467051	451856	448665	70822.1	62803.2	73741	78829.3	68643.5	74501	61404.4	164593	163458	155492	103857	94700.6	95364.8	102711	11837.5	9652.4	0
BJUA305	129382	133572	70814.9	74539.4	72027.9	71359.1	75070.4	228137	234671	247093	242946	391853	388445	396792	390352	379732	402436	386949	461198	461824	464528	453755	465731	461237	445978	442985	72589.6	64836.4	75574	81951.4	70610.5	76426.1	63523	171658	170557	162626	111336	102249	102934	110165	4369.7	8199.1	7599.6	0
BMAN176	459654	459736	333338	321196	328257	330642	322738	542578	542833	567012	563244	41151.6	46814.6	41079.8	41800.9	45242.2	39357.8	49058.1	146500	148774	152640	134117	149639	146912	142106	125841	337830	344266	336714	346436	340578	337060	345624	529282	527382	519317	463534	452396	451134	463721	379759	375380	385030	380870	0
BMAN177	460302	460350	334256	322166	329197	331572	323688	542920	543119	567366	563606	43355.8	49199.7	43043.7	44075.7	47859.8	40920.4	51501.2	148263	150554	154417	135868	151353	148680	144100	127712	338705	345182	337567	347198	341458	337904	346546	530075	528167	520111	464368	453233	451957	464567	381084	376637	386286	382167	2817.9	0
BMAN178	454270	454387	327716	315532	322617	325010	317090	537525	537845	561944	558165	41603.8	46515.8	42299.9	41990.8	43836.7	41652.9	48490.9	147876	150103	153974	135540	151142	148276	142833	126949	332242	338644	331146	340948	334985	331499	339998	523760	521866	513794	457978	446836	445587	458153	373864	369520	379172	374988	6023.9	8116.3	0
BMAN180	449208	449167	323984	312069	318997	321339	313522	531080	531163	555550	551810	54890.1	60006.8	55221.6	55365.2	57316.6	53764.9	62012.9	160770	163028	166897	148400	163949	161178	156083	140004	328299	334900	327093	336449	331067	327400	336282	519373	517444	509413	453797	442678	441358	454035	372251	367538	377178	373223	14414.7	13241.3	13529.7	0
BMAZ119	106486	102604	231015	244696	236756	234090	242027	13835.7	3208	30029.8	28043.9	566218	565256	570190	565184	556884	573744	564696	655751	656951	660237	646096	660188	655912	642548	635176	224409	221833	223921	209890	222426	223027	221134	101815	100456	102741	128571	135278	134022	130358	240018	233650	228221	235818	541958	542229	536990	530240	0
BMAZ120	104480	100547	228723	242400	234463	231797	239728	13991.5	4400.6	31964	29793.9	563827	562865	567798	562792	554493	571352	562304	653372	654573	657859	643714	657808	653533	640172	632794	222111	219559	221614	207568	220133	220718	218865	101199	99796.6	101904	126855	133451	132168	128658	238044	231625	226242	233837	539570	539841	534601	527854	2392
BMAZ121	104102	100344	229525	243223	235273	232602	240573	10057.9	1330.3	28296.7	25896.5	565742	564730	569738	564697	556341	573337	564149	654917	656104	659378	645307	659359	655075	641656	634382	222951	220252	222511	208570	220936	221630	219532	98054.3	96708.2	99056.3	125648	132526	131320	127410	237529	231276	225746	233344	541710	542000	536718	530052	3804.5
BMAZ123	114013	111264	243939	257681	249701	247019	255146	19844.1	24931.4	6142.5	1999.9	584737	583503	588834	583647	575047	592628	582835	672205	673329	676544	662819	676671	672350	658669	651877	237583	234181	237412	224042	235397	236612	233336	89736.4	88937	93224.1	130359	138758	138023	131832	244993	239705	233388	240957	561676	562045	556590	550262	27697.2
BMAZ126	115467	111119	235748	249323	241447	238802	246584	29335	18652.1	41404.6	40540.6	566388	565633	570259	565397	557332	573625	565154	657361	658614	661946	647524	661774	657533	644398	636626	229023	226965	228341	213973	227176	227392	226357	116787	115355	117287	139645	145600	144143	141530	248945	242098	237113	244688	541206	541395	536338	529249	15502.7
BMAZ127	114229	110089	236487	250112	242206	239552	247401	23911	13171.4	35260.5	34314.9	568976	568146	572885	567970	559818	576319	567636	659418	660652	663966	649650	663841	659587	646363	638743	229808	227533	229206	214968	227904	228279	226887	112053	110690	112922	137406	143749	142391	139241	247830	241207	236011	243599	544124	544342	539220	532251	10239
BMOR97	125174	130194	203313	213417	207461	205486	212504	170353	180879	175056	172077	543252	539885	548172	541760	531170	553753	538395	611181	611706	614293	604112	615704	611199	595701	593417	200662	192915	202668	198317	197849	202764	191398	81881.9	83239.7	81828.8	96995.9	104064	106704	95207.8	153186	156280	146643	151449	531358	532557	525530	523196	183686
BMOR98	123015	128062	200837	210961	204993	203015	210041	169330	179827	174361	171342	540952	537598	545868	539463	528882	551439	536113	609046	609576	612170	601955	613570	609065	593580	591255	198176	190433	200178	195813	195362	200273	188916	80855.2	82158.2	80530.1	94688.4	101680	104326	92887.2	150940	153962	144328	149174	528991	530187	523166	520811	182614
BNOC149	156226	157896	24329.2	10586.9	18566.6	21248.4	13212.3	251498	255068	274228	270113	327578	325086	332216	326237	316391	337162	323950	406962	407910	410958	398271	411476	407068	392764	387333	30827.6	34461.1	31467.1	46188.8	32887.4	32456.5	35520.6	219830	218111	209917	153687	142561	141678	153588	79926.8	71398.9	80199.6	78971.1	311912	312924	306215	302974	255236
BNOC151	171606	173098	39580.2	26163.7	33933.8	36566.4	28303.7	265983	269259	288945	284849	311410	308940	316042	310072	300247	320979	307815	391268	392240	395312	382492	395777	391380	377161	371550	45553.9	50159.5	45611	59468.3	47905	46424	51314.8	235902	234168	225980	169754	158617	157695	169680	92956.9	85269.5	94414.9	92466.9	295768	296792	290064	286887	269331
BNOC152	163736	165401	31806.7	18072.8	26048.2	28729.2	20609.9	258934	262457	281695	277582	320383	317845	325038	319033	309145	330026	316692	399485	400429	403474	390811	403999	399590	385274	379875	38225.6	41966.4	38727.5	53263.4	40344.1	39673.4	43015.4	227179	225470	217272	161045	149928	149070	160924	84054.5	76115.2	85183.1	83423.5	305028	306066	299313	296207	262607
BNOC269	171580	173071	39554.4	26140	33908.7	36541	28278.3	265954	269230	288916	284820	311430	308962	316062	310093	300269	320999	307836	391294	392265	395338	382518	395803	391405	377187	371575	45526.5	50135	45582.4	59438	47878.2	46395.1	51290.8	235880	234146	225958	169731	158595	157672	169658	92955.3	85264.9	94409.2	92463.8	295786	296809	290082	286904	269301
BNOC280	177149	178726	45093.5	31469.1	39377.3	42041.6	33804.4	271866	275212	294763	290661	306798	304233	311465	305443	295531	316483	303071	385908	386860	389914	377204	390420	386015	371731	366267	51261	55475.8	51458.8	65497.3	53528.7	52309.6	56566.3	240830	239123	230925	174698	163580	162719	174575	94464.7	87329.3	96653.7	94253.2	291719	292784	285984	283026	275304
BNOC322	181694	183378	49781.2	36052.3	44025.5	46705.7	38552.7	276848	280300	299650	295540	303515	300838	308222	302139	292127	313331	299633	381699	382627	385656	373090	386216	381801	367434	362159	56138.7	59906.4	56503.8	70763.7	58303.8	57399.8	60923.6	244624	242946	234740	178536	167447	166654	178360	94968.5	88387.8	97847.9	95022.8	289078	290189	283311	280596	280424
BOAX174	371961	370535	504023	517656	509732	507069	515316	282553	282532	258156	261972	848278	846979	852395	847177	838498	856209	846277	934453	935498	938636	925331	938943	934581	920585	914381	498040	493714	498215	485640	495655	497524	492700	315432	316536	324510	378384	388916	389151	379084	490511	488023	479993	487086	825126	825459	820077	813583	283586
BOAX175	372546	371075	504604	518247	510318	507653	515896	282731	282593	258368	262203	848556	847284	852660	847460	838811	856450	846593	934946	935999	939144	925796	939434	935076	921108	914847	498600	494317	498757	486131	496225	498060	493311	316438	317524	325480	379217	389719	389933	379933	491521	488968	480971	488080	825279	825601	820243	813703	283614
BOLI116	131525	131231	262448	275872	268062	265438	273697	72552.6	81099.1	57916.7	57802.9	611021	609146	615396	609803	600534	619746	608227	693204	694145	697181	684486	697718	693309	678955	673544	256831	251851	257320	245804	254306	256744	250737	72423.5	73248.6	80983	134556	145221	145597	135200	247057	244211	236335	243523	590963	591570	585617	580350	84171.3
BOLI318	131919	131702	262669	276073	268274	265654	273912	74145.7	82760.7	59702	59557.2	611389	609492	615774	610167	600877	620142	608566	693384	694318	697348	684689	697899	693487	679112	673749	257081	252053	257591	246144	254546	257022	250932	71981.8	72861.3	80658.1	134520	145227	145637	135136	246768	244001	236083	243252	591438	592052	586084	580854	85840.9
BOTZ133	101751	106188	76087.2	84269.7	79286.5	77719.5	83796.2	199980	206723	218664	214523	413857	410760	418698	412410	402034	424096	409380	486148	486845	489629	478407	490683	486201	471126	467581	75209.6	66956.3	77795.3	78877.1	72606.9	78262.8	65420.8	143684	142508	134507	82767.9	73777.9	74549.4	81596.1	32488.4	29120.4	21141	28569.5	400957	402122	395152	392670	207952
BOTZ134	97858.6	102116	71649.5	80502.3	75140.2	73440.7	79850.8	196595	203116	215696	211542	412169	409176	416976	410740	400451	422292	407837	485547	486276	489094	477680	490082	485607	470618	466832	70367.2	62157.3	72862.7	73249.1	67705.6	73269.3	60613.6	142750	141484	133406	80466.9	71001.8	71563.5	79435.6	35750.1	30472.3	23957.2	31556.6	398689	399816	392909	390226	204270
BOTZ274	98781.8	103151	74458.5	83090.3	77856	76199.4	82500.5	197234	203885	216100	211953	413987	410950	418808	412550	402224	424158	409594	486894	487609	490412	479084	491430	486951	471923	468245	73297.2	65071.8	75818.6	76362.1	70651.3	76241.7	63529.8	142078	140857	132815	80473.6	71262.4	71942.6	79366.4	35055.1	30739.5	23438.5	30993.3	400745	401887	394954	392352	205084
BOTZ327	98824	103076	71359.4	80086	74792.3	73118.4	79466.4	197566	204085	216666	212513	411480	408475	416290	410049	399750	421615	407131	484750	485476	488291	476894	489285	484809	469812	466048	70167.3	61944.4	72685.4	73271.2	67519.2	73107.2	60402	143647	142387	134313	81421.9	71967.8	72532.8	80386.1	34783.2	29521.1	22987.5	30586.9	398069	399201	392285	389628	205238
BPCH141	61192.5	63524.4	71666.3	85105.4	77277.2	74652.4	82912	159239	164128	180852	176690	421281	419136	425778	420008	410482	430401	418124	502459	503417	506474	493703	506970	502567	488287	482761	66175.9	61085.7	66873.9	57000.8	63592.6	66402	60004.2	126087	124200	116122	60612.9	49604.6	48103.3	61027.4	82388.6	73456.8	71020.2	78028.8	403196	403995	397672	393335	164761
BPCH142	43608.3	46094.1	89020.6	102542	94672.8	92031.6	100294	142045	147200	163429	159262	438122	436061	442583	436865	427421	447130	435081	519866	520836	523904	511063	524374	519977	505736	500118	83350.9	78541.3	83882.9	73092.4	80829	83340.7	77494	109973	108002	100034	45866.9	35500.4	33472.7	46677	95568.7	87593.3	83845.4	91209	419524	420279	414039	409489	147934
BPCH143	65499.6	68191.1	68927.4	82116.6	74418.1	71843	80063.2	164174	169287	185497	181328	419018	416769	423555	417725	408100	428265	415717	499320	500252	503282	490664	503836	499423	485054	479727	63820.9	58147.2	64784.4	56112.6	61142.3	64419.6	56965.5	128032	126216	118074	62061.1	50917.2	49718.6	62254.1	76058.4	67217	64664.6	71696.1	401479	402318	395919	391782	169990
BPCH144	56969.2	59231.8	75611.5	89109.6	81251.3	78614.8	86877.5	154909	159792	176548	172387	424973	422867	429454	423707	414219	434044	421870	506448	507414	510479	497662	510957	506558	492305	486718	70009.4	65103.2	70616.3	60302.2	67461.4	70107.5	64050.2	122634	120716	112673	57505.9	46622	44972.5	58032.5	86140	77380.3	74681.5	81773.8	406670	407452	401162	396740	160426
BPCH145	56905.1	59953.2	78471.5	91630.6	83950.7	81381.1	89595.2	156049	161466	177026	172853	428569	426320	433106	427276	417651	437814	425267	508768	509693	512716	500135	513284	508869	494476	489200	73369.5	67678.2	74314.4	65353.5	70693.3	73937.2	66485.3	118484	116666	108525	52546.1	41414.3	40177.1	52778.3	80887.5	72833.3	69200.6	76523.3	410988	411822	405434	401264	162272
BPCH320	49482	52590.1	85351.9	98624.5	90886.1	88293.7	96531.2	148680	154168	169605	165431	435284	433087	439799	434001	424425	444461	432054	515880	516816	519849	507209	520396	515984	501624	496271	80076.3	74626.6	80896.3	71288.9	77440.6	80466.2	73470.6	111913	110049	101947	46321.2	35315.1	33817.9	46738.5	87322.3	79603.7	75557.8	82972.4	417397	418206	411864	407573	155004
BQUE88	524537	525776	392661	379174	387013	389650	381388	616078	618063	639809	635804	78362.5	73250.6	78933.5	77782.2	77595.8	82994.7	71531.9	38192.2	39271.8	42555.4	30367.5	42694.2	38316	25695.8	20073.3	398450	403195	398159	410629	400906	398820	404297	587692	586093	577877	521807	510781	510081	521524	421315	419956	429290	423550	119514	121687	119702	133133	617693
BRED150	154038	154613	33431.3	29466.9	31151	32149.8	28306	243815	246166	267457	263446	325466	323659	329836	324255	315072	334217	322789	410510	411631	414846	401178	414978	410653	396992	390232	34826.2	42844.2	32735.8	40205.5	37614	32666.4	44388	223131	221201	213172	157720	146647	145234	158048	104904	95046.1	102703	103123	306248	307001	300770	296244	245961
BSAU128	353675	353860	227323	215355	222307	224661	216822	438158	438861	462482	458651	128297	127886	132128	127350	119823	135632	127637	225389	227045	230699	214335	229530	225650	214873	203813	231723	238245	230574	240273	234480	230909	239618	423107	421207	413142	357375	346240	344968	357573	276619	271499	281115	277407	106175	106994	100676	96717.7	438126
BTAC168	186056	187870	54540.3	40812.7	48780.3	51458.5	43455.7	281728	285318	304403	300283	300884	298075	305639	299485	289356	310854	296818	377916	378813	381811	369428	382438	378011	363541	358506	61075.8	64332.4	61628.7	76116.3	63117.5	62573.7	65264.6	248060	246419	238206	182063	171015	170303	181824	94968	89015.2	98581.8	95308.8	287210	288375	281409	278977	285483
BTAC169	187284	188540	55834	42925.3	50385.8	52928.8	44753.8	280377	283281	303616	299547	294476	292101	299076	293156	283420	303947	291014	375452	376467	379583	366517	379951	375572	361514	355569	61289.2	66649	60904	73705.6	63825.2	61561.6	67891.3	252630	250865	242692	186491	175340	174345	186472	109007	101824	111112	108786	278498	279508	272804	269570	283233
BTAC309	189646	191112	57628.6	44162.5	51974.9	54612.3	46349.5	283758	286906	306806	302717	293818	291258	298486	292463	282556	303507	290099	373222	374192	377264	364458	377732	373333	359112	353517	63562.9	68179.5	63524.4	77060.6	65940.5	64296.1	69314.2	253753	252037	243842	187613	176488	175604	187505	105736	99141.3	108586	105796	278847	279928	273102	270234	286932
BTAC310	193266	194610	61478.4	48251.8	55916.4	58512.5	50271.1	286748	289726	309926	305850	289283	286803	293922	287942	278110	298881	285676	369475	370471	373569	360614	373979	369591	355464	349669	67165.4	72182.6	66927.5	80019.6	69634.4	67632.4	73372.3	258029	256290	248104	191879	180740	179803	191813	111249	104579	114002	111278	273922	274980	268195	265206	289700
BTAL139	76596	80345.3	70009.9	81722.8	74808.2	72530.5	80248.7	176016	181971	196133	191960	418622	416027	423289	417265	407321	428284	414842	495793	496630	499564	487499	500322	495876	481202	476594	66492.5	59202.7	68263.5	63691.7	63665.3	68260.6	57753.2	130006	128450	120238	64569.9	53886.1	53702	64070.9	58475.6	50909.6	46727.9	54123.4	402917	403889	397248	393767	182944
BTAL140	72644.6	76162.6	69630.4	81852.2	74665.5	72285	80202.2	172088	177837	192527	188352	419153	416656	423784	417814	407958	428699	415508	497225	498089	501050	488828	501751	497314	482723	477912	65628	58721.9	67186.7	61431.1	62815	67081.7	57331.7	128622	126991	118776	62721.2	51785.6	51327	62407.9	63589.4	55616.7	51918.5	59224.4	402921	403856	397282	393612	178743
BTAL271	77461.3	80914.3	65521.1	77521.2	70448.4	68113.6	75945.7	176890	182581	197392	193216	414703	412171	419348	413357	403469	424293	411010	492500	493358	496313	484129	497027	492588	477977	473216	61769.1	54652	63451.2	58501.7	58945.6	63407.1	53230.6	133306	131694	123479	67493.9	56599.9	56184.3	67139	59592.4	51275.7	48042.6	55222.7	398683	399633	393030	389444	183464
BTAL273	78423.4	81766.6	63524.5	75596.7	68483.5	66134.6	73994.2	177807	183400	198442	194266	412835	410320	417474	411493	401621	422406	409166	490814	491678	494639	482419	495340	490902	476311	471504	59719.1	52643.5	61383.1	56397.9	56896.9	61331.6	51229.6	135027	133399	125184	69132.1	58188.4	57704.8	68818.7	59611.1	51016.5	48172.2	55244.6	396732	397678	391084	387472	184251
BTAR170	247348	248564	115729	102464	110167	112765	104522	339753	342318	363192	359145	235677	232987	240401	234295	224277	245568	231790	315405	316432	319564	306448	319901	315528	301532	295500	121338	126429	120971	133494	123844	121618	127606	312156	310438	302244	246014	234887	233989	245909	157986	153224	162869	158891	222200	223431	216361	214341	342153
BTAR171	238204	239373	106768	93612.6	101249	103828	95603.8	330401	332940	353862	349820	244084	241516	248762	242725	232816	253825	240365	324603	325644	328789	315589	329095	324729	310783	304640	112279	117521	111850	124237	114814	112476	118723	303386	301650	293463	237237	226100	225163	237163	151175	146001	155626	151903	229790	230958	223990	221620	332768
BTAR172	239314	240510	107778	94570.3	102238	104826	96592.2	331665	334237	355103	351057	243274	240664	247969	241908	231960	253066	239496	323458	324490	327626	314477	327952	323582	309603	303528	113339	118506	112944	125418	115859	113582	119698	304318	302589	294399	238171	227038	226117	238084	151488	146423	156054	152262	229230	230415	223418	221143	334076
BTAR173	243293	244545	111589	98284.8	106010	108616	100367	335922	338551	359319	355267	239977	237271	244706	238593	228559	249882	236066	319440	320455	323575	310524	323939	319560	305520	299577	117244	122265	116914	129545	119735	117574	123434	307937	306223	298028	241798	230675	229788	241684	153712	148915	158560	154600	226520	227747	220682	218640	338406
BTAR306	241150	242333	109654	96462	104120	106706	98474.9	333408	335954	356863	352820	241351	238747	246044	239985	230043	251138	237582	321637	322675	325816	312640	326131	321762	307802	301691	115196	120390	114787	127216	117722	115420	121585	306218	304487	296298	240070	228936	228011	239986	153372	148331	157964	154158	227305	228492	221492	219229	335784
BTAR324	247690	248981	115885	102516	110280	112898	104641	340505	343169	363875	359820	236182	233392	240940	234782	224675	246184	232155	315041	316044	319151	306176	319543	315158	301072	295231	121604	126519	121320	134055	124075	121995	127670	312055	310354	302155	245930	234816	233954	245794	156684	152126	161777	157673	223255	224521	217395	215568	343034
BTCT185	123945	119464	242380	255891	248053	245422	253124	38192	27445	46961.7	46794.4	570534	569892	574350	569567	561633	577611	569457	662252	663532	666888	652321	666652	662430	649417	641438	235612	233784	234843	220344	233827	233871	233217	126097	124689	126697	148661	154415	152904	150568	257235	250224	245398	252961	544850	544994	540040	532764	24429.1
BTCT186	154008	149999	276102	289680	281802	279157	286942	57238.7	49039.4	49030.8	51673.5	605064	604456	608862	604105	596207	612084	604032	696895	698174	701530	686964	701295	697073	684053	676081	269380	267288	268700	254323	267528	267751	266670	142636	141698	145407	175958	182858	181628	177702	287590	281115	275785	283379	579170	579290	574390	567014	47622.2
BTEJ129	79914.9	84416.9	81939.2	92584.8	86261.4	84195.8	91455.4	178150	184855	197012	192864	427639	424824	432384	426242	416104	437553	423553	502594	503363	506223	494569	507128	502663	487783	483697	79239	71477.2	81298.9	78236.6	76430.8	81441.3	69962.4	124509	123175	115052	61653.1	52219.2	52852.1	60643.6	54156.4	49283.6	42512.6	50084.7	413087	414136	407360	404270	186081
BTEJ130	80541.6	84914.7	78976.1	89681.5	83321.7	81245	88531.2	179122	185694	198215	194060	424936	422144	429674	423544	413424	434827	420881	500139	500916	503785	492081	504673	500210	485354	481205	76249.9	68498.2	78305.3	75273.9	73440.9	78446.3	66984.8	126674	125307	117164	63304.3	53612.5	54108.3	62373.8	53168	47766.8	41418.5	49015.9	410277	411320	404555	401432	186874
BTEJ131	74930	79443.2	83852.4	94928.5	88372.8	86220.1	93670.8	173189	179876	192113	187962	430735	427985	435457	429350	419268	440574	426738	506282	507067	509944	498192	510816	506354	491520	487312	80791.1	73220	82717.2	78763.2	77968.1	82787.6	71728.4	120365	118988	110839	56981.6	47387.4	47960.7	56033.4	59097.4	54015.5	47422.3	55004.4	415814	416837	410106	406880	181098
BTEJ132	76580.2	80709	75974.4	87275.1	80589	78393.1	85939.9	175659	181969	195217	191052	423586	420902	428285	422212	412188	433351	419681	499852	500660	503563	491669	504383	499929	485167	480777	72777.3	65280.7	74664.6	70635.8	69951.9	74717.7	63800.3	126236	124769	116579	61650.2	51410.5	51585.8	60930.6	57133	50715.8	45296.7	52865.8	408340	409343	402648	399320	183062
BTEJ275	75607.1	80189.8	85065.6	96026.7	89534.8	87405	94805.5	173640	180404	192420	188274	431600	428826	436331	430211	420107	441468	427570	506900	507676	510546	498840	511433	506970	492114	487963	82091.1	74472.3	84048	80263.4	79270.7	84134.1	72974.4	119980	118629	110496	56997.9	47595.6	48264.4	55989.8	58719.6	53938.7	47112.2	54673.4	416809	417841	411095	407913	181653
BTEJ276	73703.6	78198.4	83938	95130.5	88511.5	86335.5	93836.7	172031	178691	191009	186857	431135	428405	435849	429753	419689	440950	427166	506875	507665	510548	498763	511408	506948	492130	487880	80779.2	73265.2	82668	78482.6	77954	82719	71781.1	119630	118235	110077	56025.3	46340.9	46871.6	55109.2	60244.8	55040	48547.5	56135.5	416100	417115	410398	407131	179904
BTEJ287	80717.8	84984.5	76744.7	87539.1	81128	79034.1	86359.8	179534	185998	198814	194655	423018	420248	427747	421629	411530	432882	418995	498470	499254	502132	490380	503003	498541	483709	479500	73964	66237.2	76003.9	72920.2	71152.6	76137.3	64727	128107	126712	118553	64331.8	54442.8	54826.5	63468.2	52888.2	47044.3	41081.5	48678	408241	409276	402524	399363	187140
BTEJ328	77702.2	81855.6	75880.7	87062.1	80440.4	78268.6	85764.1	176739	183077	196245	192080	423198	420494	427904	421821	411779	432986	419265	499279	500082	502979	491117	503811	499355	484577	480227	72786.1	65228.2	74712.8	70928.8	69963	74786.4	63739.5	126898	125447	117263	62475.6	52306.5	52525.9	61724.3	55975.4	49650.4	44141	51716.1	408062	409072	402364	399075	184178
BTEL109	28652.3	31020.1	103523	117128	109216	106558	114814	127021	132296	148353	144186	451817	449860	456236	450581	441236	460692	448918	534309	535298	538385	525432	538813	534424	520249	514485	97671	93184.5	98039.3	86533.8	95218.6	97433.3	92184.7	97847.6	95768.1	88017.3	37312.1	29069.8	26429.9	38695.9	108966	101514	97154.4	104637	432642	433349	427202	422422	133084
BTEL112	27264.6	30765.8	106519	119997	112152	109519	117781	126659	132422	147360	143185	455671	453621	460127	454417	444981	464660	452643	537346	538309	541368	528570	541856	537456	523186	517626	100899	95980.6	101447	90556.2	98363.9	100906	94904.4	92821.7	90802.6	82920.4	30781.9	22229.8	19608.5	32068.8	107298	100395	95460.3	103015	436949	437689	431477	426854	133369
BTEL113	25888.3	28560.9	106452	120039	112137	109483	117741	124650	130078	145808	141639	454883	452915	459305	453644	444290	463768	451970	537266	538251	541333	528405	541771	537380	523189	517458	100638	96075.1	101034	89603.4	98171.6	100438	95060.4	94735.1	92653.1	84909.2	34628.3	26853.6	24153.6	36088.2	110536	103293	98707.9	106223	435745	436454	430303	425532	130919
BTIQ154	117789	119848	17904.5	29574.4	22485.5	20249.3	27948.9	214746	218968	236916	232770	366950	364516	371562	365621	355825	376445	363397	446239	447162	450186	437627	450756	446340	431948	426694	16202.8	7938.7	18888.4	24969.5	13684	19485.9	6411.4	180334	178613	170420	114190	103064	102193	114099	60525.7	49520.7	55258.4	57645.6	350685	351636	345034	341466	219356
BTIQ158	110172	112490	27240.8	38765	31829.2	29613.3	37248.6	207904	212428	229770	225612	376021	373540	380650	374684	364844	385567	372402	454766	455669	458671	446230	459287	454863	440402	435303	24854	16822.9	27239.8	29556.3	22126.6	27617.3	15289.4	171469	169777	161573	105358	94263.5	93481.7	105206	55983.9	44814.5	49284.7	52666.3	359949	360910	354290	350768	212915
BTUZ159	143649	146735	41987.6	40712.4	40843.9	41230.6	42081.7	242823	248050	263753	259578	357222	354080	362081	355766	345356	367530	352689	429952	430691	433522	422062	434487	430014	415057	411213	46514.3	41178.4	49416.3	61027	45692.4	50568.9	40524.1	197200	195797	187630	132769	122293	122195	132102	37647.3	30768.3	40329.2	37382.2	344930	346157	339089	336956	248752
BTUZ160	123750	126409	27334.9	33828.2	29407.9	28269.9	33498.3	222237	227044	243741	239574	367337	364602	372059	365953	355886	377185	363366	443866	444708	447648	435568	448395	443950	429296	424664	28947.7	21497.5	31953.4	40289.3	27118	32857.3	20338.1	181919	180344	172129	116230	105330	104851	115847	46177	35497.5	42426.2	43696.5	352699	353764	346962	343974	227617
BTUZ161	138116	141455	47109.6	47987.2	46937.1	46879.2	48989.1	237512	243038	258044	253869	366272	363082	371145	364808	354359	376629	361672	438356	439071	441876	430556	442891	438413	423390	419721	50655.1	44222.1	53659.3	63669.1	49368.8	54725	43289.2	189566	188218	180080	125728	115460	115514	124962	28702.6	21407.9	30977.1	28150.2	354189	355425	348341	346257	243841
BTUZ307	126784	129494	28253.3	33396.4	29700.5	28845	33357.1	225370	230222	246814	242645	365358	362571	370098	363965	353852	375266	361316	441429	442259	445186	433179	445959	441510	426818	422280	30573.9	23548.7	33598.9	42788.7	28964.3	34572.4	22516.5	184392	182839	174626	118824	107970	107542	118403	44792.4	34398.1	41865.7	42567.7	351018	352104	345266	342388	230808
BTZI165	170272	173509	62221.2	55444.3	59037.6	60429.4	57844.3	269600	274977	290271	286095	340345	336786	345332	338818	328084	351105	335236	409023	409661	412381	401545	413556	409064	393840	390772	68177.3	64782.3	70713.8	84258.7	68146.1	71946.2	64504.1	221088	219806	211710	157816	147648	147747	156995	50193.3	48932.6	58039.5	52216.4	330624	332022	324695	323510	275722
BTZI166	175124	178394	66653.6	59342.7	63281.3	64767.5	61829.4	274479	279891	295090	290915	337662	334020	342673	336121	325326	348509	332438	405478	406095	408792	398089	410011	405515	390238	387335	72722.3	69531.2	75208.1	88915.5	72771.9	76443.1	69288	225412	224152	216073	162380	152272	152405	161532	53458.5	52939.6	61850.8	55745.9	328466	329897	322523	321528	280646
BTZI167	155734	158981	52659.9	48658.4	50514.5	51396.8	50582.2	255069	260470	275736	271561	351212	347842	356143	349717	339126	361770	346364	421690	422370	425137	414038	426225	421740	406623	403231	57901.3	53355.9	60671	73177	57418.8	61870.4	52852.1	207138	205818	197697	143516	133274	133333	142732	39489.1	36105.6	45596.5	40674.2	340289	341607	334398	332762	261226
BTZI277	182607	186015	75913.4	68370.4	72483	74002.5	70905.1	282038	287623	302389	298215	336335	332511	341395	334765	323842	347366	330859	402131	402694	405331	394960	406658	402156	386754	384254	81997.9	78774.2	84478.2	98186.8	82046.6	85713.6	78512.7	231112	229918	221891	168843	158937	159184	167913	57259.1	58358.6	66717.4	60069	328258	329757	322289	321684	288434
BTZI278	178029	181380	70926.7	63641.9	67581.1	69057	66133.3	277435	282950	297896	293721	337838	334110	342872	336284	325428	348772	332495	404695	405285	407953	397412	409225	404726	389387	386680	76966.1	73676.4	79467.2	93115.5	76985.1	80701.6	73407.3	227333	226108	218056	164703	154705	154902	163810	54280	54616	63248.7	56844.4	329159	330621	323204	322386	283738
BTZI279	170667	173910	62657.8	55849.2	59463.9	60860.9	58255	270000	275384	290660	286485	340203	336636	345192	338674	327935	350972	335082	408791	409426	412145	401323	413324	408831	393602	390552	68619.2	65231.4	71153.5	84705.2	68591.4	72386	64954	221407	220128	212034	158167	148007	148111	157342	50380.1	49205.8	58290.6	52433.5	330534	331935	324604	323437	276131
BTZI323	173108	176368	64877	57791.8	61585.4	63031.4	60242.9	272454	277856	293085	288910	338846	335237	343848	337311	326541	349659	333668	407004	407628	410335	399580	411537	407042	391786	388818	70897.3	67614.6	73405.7	87042	70911.1	74639.7	67355.3	223582	222314	214228	160462	150333	150454	159623	52005.4	51211.8	60198	54195.1	329441	330858	323503	322432	278608
BVBR137	111832	116424	81077	87802.4	83639.7	82362.2	87690.6	209411	216389	227606	223484	412536	409252	417437	411057	400531	422981	407800	482881	483523	486247	475360	487414	482923	467706	464574	81065.9	72821.3	83821.1	86525.9	78620	84418.6	71324.9	150102	149059	141194	91255.9	82857.7	83844.8	89927.4	25034.1	25521.2	15952.6	21948.8	400717	401954	394869	392767	217697
BVBR138	111740	116357	81926.8	88668	84498.5	83217.3	88553.9	209210	216221	227342	223222	413326	410035	418228	411845	401315	423776	408581	483593	484233	486954	476082	488127	483635	468412	465298	81898	73651.5	84649.4	87297.6	79447.7	85243.5	72153.8	149608	148575	140722	90962.5	82634.7	83648	89618.2	25587.8	26306	16715	22585.6	401538	402776	395688	393596	217540
BVPU179	532472	532565	405749	393459	400609	403021	395064	615150	615277	639607	635856	64843.7	70993.1	59490.9	66688.2	78489.2	52218.5	73600.2	114597	117147	120455	103532	115770	115108	118795	100675	410343	416677	409277	419155	413079	409642	418020	601940	600052	591974	536120	524974	523742	536279	450249	446309	455960	451542	72831	72299.1	78217.3	84129	614361
BVPU181	546382	546437	419894	407639	414768	417174	409229	628658	628700	653131	649394	78558.2	84414.8	73204.1	80375.8	92157.4	66114.8	86917.9	116700	119220	122266	106444	117328	117215	122764	105022	424457	430822	423373	433173	427197	423731	432170	615997	614102	606032	550210	539067	537822	550380	464586	460631	470282	465873	86748.3	86087	92237.3	97586.2	627759
BVPU182	546739	546811	420123	407844	414988	417398	409444	629167	629235	653635	649893	78094.1	83855.7	72744.3	79901.3	91668.4	65729.2	86328.5	115082	117601	120641	104849	115699	115597	121198	103476	424707	431052	423634	433477	427444	423996	432396	616280	614390	606315	550474	539330	538093	550638	464600	460683	470333	465903	87086.2	86475.7	92529.6	98086.4	628302
BVPU183	541787	541775	415834	403682	410752	413138	405231	623469	623410	647960	644240	78034.5	84334.7	72694.4	79893.8	91687.9	65293.9	86979.2	123291	125824	128949	112771	124074	123806	128762	110852	420313	426761	419185	428807	423064	419524	428120	611694	609784	601730	545990	534855	533580	546187	461437	457320	466973	462660	82495.3	81623.3	88157.6	92631.6	622441
BVPU184	546612	546651	420251	408019	415135	417536	409600	628735	628749	653213	649481	79551.2	85481	74195.5	81376.7	93166.9	67049.1	88007	118287	120807	123846	108046	118903	118802	124374	106634	424795	431179	423700	433458	427537	424053	432529	616300	614401	606335	550532	539390	538138	550708	465144	461156	470807	466418	87022.7	86311.1	92554.8	97693.8	627801
BVPU313	540478	540484	414394	402219	409302	411693	403778	622326	622298	646812	643086	76034.7	82305.1	70691.4	77891.3	89688	63313	84941.5	121752	124289	127439	111155	122587	122267	127059	109116	418893	425322	417775	427440	421641	418118	426678	610314	608408	600350	544590	533452	532185	544780	459812	455726	465378	461047	81063.1	80242.2	86688	91387.1	621337
BVPU314	546334	546362	420047	407830	414937	417336	409405	628370	628369	652851	649120	79776	85759.1	74420	81606.9	93401.8	67234.2	88301.9	119212	121733	124777	108954	119837	119728	125261	107507	424579	430975	423478	433212	427323	423829	432327	616063	614162	606098	550306	539166	537910	550486	465064	461054	470705	466329	86780.8	86040.1	92337.3	97355.2	627416
BVPU315	547806	547822	421609	409408	416507	418902	410977	629722	629699	654207	650480	81643.9	87638.6	76288	83476.3	95272.2	69090.1	90183.9	120356	122871	125886	110188	120924	120871	126582	108876	426128	432538	425021	434724	428874	425368	433891	617586	615683	607622	551844	540704	539444	552028	466750	462720	472372	468008	88309.6	87533.8	93893.7	98758	628739
BVPU316	545484	545540	418994	406740	413869	416275	408330	627770	627814	652243	648505	77749.4	83631.2	72394.7	79569.6	91354.2	65288.5	86143	116678	119202	122265	106367	117341	117194	122627	104853	423558	429923	422474	432274	426297	422831	431270	615098	613203	605132	549311	538167	536923	549481	463696	459739	469389	464982	85849.7	85190.1	91338	96696.5	626874
BZAC102	23619.5	28828.9	117596	130864	123133	120540	128778	121173	127804	140597	136430	467427	465268	471925	466152	456611	476546	464247	548064	548990	552013	539422	552581	548166	533771	528486	112269	106872	113016	102801	109652	112549	105710	80139.9	78195.8	70189.9	17368.8	10851	8129.4	18823.8	111114	105321	99368.6	106967	449211	449987	443707	439249	129046
BZAC104	18017.5	23527.2	134212	147526	139771	137169	145415	106801	114066	125255	121106	483861	481749	488340	482595	473098	492917	480745	564770	565700	568726	556112	569287	564873	550489	545175	128805	123520	129486	118922	126211	128990	122373	64456.9	62408.6	54596.2	14599.6	19810.6	18905.5	16772.3	125886	120702	114270	121840	465347	466096	459866	455279	115540
BZAC105	21282.5	26715.6	121014	134301	126560	123964	132205	117991	124728	137268	133103	470788	468644	475280	469516	459989	479888	467628	551523	552451	555476	542873	556040	551625	537237	531936	115658	110303	116383	106058	113049	115906	109147	76936.9	74968.8	66999.3	15653.6	11625.4	9239.4	17383.1	114282	108606	102558	110154	452486	453254	446988	442495	126009
BZAC106	15812.2	21452.9	131968	145328	137548	134938	143190	107368	114420	126216	122058	481466	479381	485934	480206	470735	490490	478388	562630	563568	566604	553939	567145	562734	548380	543000	126498	121312	127136	116424	123921	126625	120182	67182.3	65111.7	57350.7	16026.5	19514.3	18219.2	18233.7	125046	119637	113379	120963	462823	463563	457351	452721	115820
BZAC107	21844.1	26806.4	116692	130040	122265	119657	127908	120273	126706	140033	135861	466303	464189	470784	465036	455539	475367	463186	547340	548279	551315	538649	551854	547444	533093	527710	111254	106026	111927	101428	108666	111431	104893	81661.9	79673	71737.3	20100.6	13863.5	11119.2	21658.5	112150	106104	100369	107968	447863	448622	442374	437837	127882
BZAC108	16674.9	22391.4	128227	141573	133800	131192	139442	110756	117675	129801	125639	477793	475694	482267	476530	467046	486836	474695	558862	559798	562832	550179	563377	558966	544605	539240	122780	117559	123438	112816	120196	122934	116424	70555.5	68515.4	60682.2	15320.2	16670.2	15059.1	17482.1	121567	116047	109876	117466	459236	459983	453758	449163	119026
BZAC110	17835.3	22518.2	117927	131384	123552	120922	129184	116912	123127	137046	132871	467090	465047	471541	465837	456409	476064	464072	548738	549696	552751	539976	553249	548846	534560	529033	112327	107364	112880	101932	109788	112339	106276	81783.8	79723.2	71931.9	23041.5	18199.5	15511.1	24822.5	115803	109507	103996	111590	448282	449013	442819	438149	124235
BZAC111	23174.6	27623.7	113072	126471	118669	116051	124307	122362	128546	142493	138318	462526	460437	466997	461264	451791	471561	459444	543809	544757	547802	535086	548322	543916	529595	524145	107566	102450	108193	97546.1	104997	107681	101337	85645.8	83642.8	75731.7	23927.9	16577.3	13813.7	25375.8	110431	104073	98616.3	106208	443974	444726	438492	433920	129636
BZUL135	111835	116259	75679.8	82408.6	78229.6	76955.1	82285.5	210030	216799	228623	224486	407966	404731	412852	406495	396009	418358	403299	478903	479565	482309	471307	483438	478949	463781	460507	75722.6	67485.8	78491.7	81447.9	73293.5	79101.9	65994.6	152650	151538	143599	92563.6	83736	84555.7	91338.5	22704.6	21205.4	12068.4	19031.1	395887	397108	390048	387865	218034
BZUL136	112446	116688	70121.8	76799.9	72631.9	71372	76676.1	211145	217697	230131	225982	403076	399888	407946	401613	391165	413417	398475	474586	475266	478032	466917	479121	474636	459516	456104	70262	62040	73052.4	76367.4	67860.3	73682.5	60557.8	155728	154552	146550	94542.2	85322.2	85971.6	93422.2	21162.3	17127.3	9399.8	16992.6	390750	391957	384920	382661	218856
BZUL272	111252	115575	72520.6	79362.6	75111.3	73816.5	79206.1	209752	216396	228577	224432	405724	402527	410597	404259	393804	416074	401111	477105	477780	480540	469455	481640	477154	462021	458645	72531.6	64293	75297.9	78284.2	70099.2	75906.5	62800.8	153575	152422	144440	92779.8	83710.3	84428.8	91618.9	22553.2	19499.8	11112.3	18559.3	393432	394640	387600	385348	217587
MALI96	91885.3	97532.5	153511	163686	157674	155690	162738	163952	173428	175382	171695	495228	492042	500094	493767	483319	505542	490623	565610	566221	568906	558201	570142	565646	550346	547434	150890	143121	152921	148937	148079	153036	141602	83035.1	83024	77161.8	60299.5	63447.7	66217.9	58127.3	106712	108461	98945.3	104449	482465	483617	476667	474093	175704
AMEC289	157498	162287	235972	245628	239933	238044	244850	191410	202139	192336	189864	572276	568689	577261	570748	559992	583008	567113	637391	637828	640312	630681	641900	637391	621713	620075	233598	225734	235692	231836	230798	235836	224206	104934	106760	107413	130411	137886	140493	128703	182069	186241	176597	180770	561592	562864	555722	553772	205132
AMEC65	157038	161915	233148	242658	237045	235185	241922	193361	204074	194796	192257	568590	564971	573584	567057	556278	579356	563384	633362	633791	636265	626689	637869	633360	617666	616093	230875	222972	233003	229384	228082	233167	221440	106366	108129	108446	129445	136641	139277	127689	178477	182814	173179	177244	558106	559391	552229	550351	207044
AMEC66	156625	161559	231114	240527	234969	233128	239817	194584	205284	196370	193785	565980	562341	570980	564444	553650	576767	560746	630536	630959	633428	623886	635042	630533	614829	613295	228910	220981	231060	227600	226121	231237	219446	107278	108996	109084	128702	135703	138356	126915	175942	180389	170760	174754	555624	556918	549742	547911	208236
AMEC67	153302	158152	230780	240426	234735	232849	239651	189432	200141	190991	188431	567179	563605	572161	565654	554907	577899	562034	632491	632935	635428	625754	637002	632493	616828	615140	228417	220549	230516	226704	225618	230663	219020	102380	104139	104451	125890	133212	135834	124154	176946	181074	171430	175628	556434	557703	550566	548600	203107
AMEC68	153117	158108	226474	235865	230318	228482	235161	193145	203819	195500	192838	561353	557722	566351	559818	549031	572132	556131	626057	626486	628961	619384	630565	626055	610362	608788	224290	216354	226448	223049	221503	226629	214819	105441	107091	106860	124889	131716	134383	123075	171288	175713	166084	170089	550958	552250	545077	543238	206743
AMEC69	147516	152452	223540	233176	227489	225605	232402	186813	197484	189267	186586	560095	556540	565071	558572	547840	570795	554977	625696	626150	628655	618917	630208	625700	610055	608293	221192	213317	223297	219545	218395	223448	211787	99100.6	100754	100564	119644	126731	129375	117868	169829	173887	164240	168479	549258	550522	543392	541402	200407
AMEC70	151055	156094	223241	232588	227065	225238	231896	192751	203402	195534	192816	557954	554323	562952	556419	545632	568734	552732	622682	623112	625589	616003	627190	622681	606990	605406	221089	213141	223258	219943	218305	223445	211604	104797	106392	105906	122560	129219	131899	120720	167896	172341	162714	166704	547573	548867	541692	539862	206305
AMEC71	158613	163577	231830	241134	235638	233818	240455	197169	207866	198995	196407	565949	562279	570958	564408	553592	576769	560672	630132	630545	633001	623525	634636	630127	614403	612947	229697	221743	231871	228569	226914	232061	220207	109804	111510	111534	130501	137372	140037	128695	176047	180644	171027	174922	555780	557086	549892	548125	210815
CHAL290	154624	159788	221778	230756	225442	223687	230164	199610	210224	202925	200145	554094	550374	559117	552544	541694	564967	548749	617792	618195	620640	611229	622294	617785	602044	600663	219871	211842	222117	219356	217108	222350	210301	111380	112889	111994	125397	131483	134202	123483	164504	169414	159830	163508	544259	545588	538360	536722	213094
CHAL292	158639	163761	226596	235563	230257	228504	234976	201820	212467	204604	201893	558632	554892	563660	557079	546214	569524	553259	622045	622439	624872	615520	626545	622036	606277	604965	224692	216663	226938	224162	221928	227170	215121	113811	115386	114780	129632	135872	138583	127739	169159	174135	164558	168194	548903	550238	543001	541393	215365
CHAL72	159813	164953	226899	235792	230527	228789	235225	203409	214052	206235	203521	558414	554655	563448	556858	545980	569327	553014	621592	621979	624405	615094	626090	621582	605811	604546	225042	216999	227302	224632	222283	227543	215456	115370	116937	116287	130700	136850	139566	128796	169084	174156	164591	168160	548804	550147	542899	541332	216948
CHAL73	154283	159486	220015	228910	223643	221904	228340	200544	211138	204138	201323	551840	548106	556868	550288	539428	562728	546475	615388	615787	618227	608839	619889	615380	599632	598278	218165	210120	220429	217800	215407	220672	208577	112220	113689	112616	124839	130745	133473	122904	162357	167354	157781	161397	542099	543434	536197	534593	213992
CHAL74	156062	161223	223054	231999	226704	224956	231417	200776	211397	203979	201214	555092	551359	560119	553540	542681	565978	549729	618626	619024	621463	612083	623127	618618	602868	601523	221168	213133	223420	220698	218406	223656	211591	112585	114107	113264	126845	132932	135652	124932	165584	170550	160972	164613	545331	546665	539430	537815	214273
CHAL75	153496	158622	222222	231316	225936	224159	230693	197480	208106	200631	197870	555302	551610	560318	553757	542926	566147	549995	619322	619733	622188	612722	623826	619316	603590	602147	220238	212234	222461	219527	217468	222680	210693	109323	110858	110086	124483	130748	133457	122592	165541	170306	160706	164483	545298	546616	539404	537706	210986
CHAP293	114415	120133	148962	157259	152301	150688	156825	192677	201966	204627	200910	481064	477518	486041	479542	468816	491770	475962	547598	548104	550672	540616	552118	547612	532077	529945	147625	139448	150052	148964	144930	150401	137903	112333	112364	106526	83023.4	83043.4	85658	80824.5	90823.1	95305.8	85704.9	89584.7	470454	471749	464573	462766	204154
CHAP294	120831	126550	154944	162959	158163	156606	162600	197351	206779	208703	205042	484965	481335	489965	483429	472642	495756	479747	550491	550968	553501	543630	555007	550499	534903	532989	153770	145566	156237	155455	151096	156612	144023	115622	115782	110270	89320.6	89702.4	92340.7	87115.8	95073	100130	90598.6	94088.4	474832	476156	468936	467287	209025
CHAP295	118114	123833	154061	162266	157363	155768	161858	194553	203972	205965	202297	485267	481676	490256	483737	472979	496018	480103	551244	551733	554281	544332	555762	551254	535684	533678	152770	144585	155206	154175	150079	155562	143040	112986	113126	107565	86579.8	87070.2	89718.2	84374.2	95170.5	99936.6	90364.5	94059.2	474900	476209	469011	467281	206215
CHAP297	114065	119783	148781	157100	152129	150512	156660	192356	201642	204323	200605	481020	477478	485995	479499	468777	491721	475924	547610	548118	550688	540622	552131	547625	532094	529949	147431	139256	149854	148737	144734	150200	137711	112058	112083	106235	82673.6	82694.9	85309.9	80474.7	90767	95212.1	85607.5	89512.6	470381	471674	464500	462684	203828
CHAP53	114757	120476	150676	159016	154035	152414	158572	192254	201592	204012	200312	482900	479352	487877	481378	470651	493608	477796	549396	549901	552466	542421	553916	549409	533871	531751	149308	141137	151725	150552	146608	152068	139592	111481	111546	105797	83290	83550.9	86184.2	81087.3	92661.1	97135	87532	91421.6	472291	473585	466410	464600	203801
CHAP54	128200	133914	162843	170607	165958	164449	170315	202319	211917	212895	209307	490713	486995	495737	489162	478313	501594	485373	555127	555572	558066	548403	559638	555128	539467	537797	161807	153585	164307	163764	159151	164703	152043	119032	119350	114259	96574.3	97452.4	100122	94366.7	101473	107056	97614.4	100733	481088	482442	475177	473694	214236
CHAP55	124154	129863	162403	170488	165657	164084	170114	197588	207203	208121	204535	492289	488632	497296	490749	479943	503107	487034	557411	557874	560391	550607	561925	557416	541792	539980	161167	152974	163616	162642	158483	163978	151430	114264	114578	109484	92489.6	93684.5	96375.3	90282.7	102538	107681	98156.6	101600	482288	483619	476389	474775	209530
CHAP56	108078	113797	147342	156096	150880	149177	155542	186125	195392	198213	194481	482091	478636	487040	480584	469927	492699	477115	549661	550197	552797	542561	554186	549681	534209	531862	145713	137598	148060	146346	142983	148359	136053	106238	106214	100254	76610.1	76918.1	79560.2	74407.6	91804.9	95555.1	85907.1	90266.5	470932	472192	465070	463072	197572
CHDF50	142741	147944	210880	220116	214652	212848	219451	190476	201015	194838	191919	545341	541724	550336	543808	533031	556109	540138	610355	610797	613288	603628	614865	610356	594688	593019	208816	200836	211016	207949	206039	211221	199298	102017	103392	101956	113353	119380	122100	111428	155248	159688	150062	154048	534917	536210	529036	527206	203829
CHDF51	134188	139650	192766	201624	196369	194641	201058	191999	202273	198778	195577	525623	521985	530624	524086	513294	536416	520392	590590	591037	593534	583846	595100	590592	574934	573233	190977	182911	193265	190892	188226	193523	181368	104157	105139	102186	103408	107959	110728	101336	135652	140335	130734	134543	515390	516699	509500	507760	204924
CHDF52	144963	150431	200356	208795	203780	202133	208342	201758	212100	207923	204799	530083	526320	535119	528526	517645	541004	524679	593505	593908	596353	586946	598007	593498	577757	576383	198826	190695	201186	199347	196102	201489	189149	113610	114692	112072	114127	118519	121290	112047	140943	146279	136763	140122	520588	521942	514676	513183	214788
CHGO45	177094	181334	96443	93163.1	94785.2	95468.6	95079.1	275579	282276	294099	289970	368442	364308	373577	366824	355698	379762	362535	429796	430219	432694	423195	434302	429792	414095	412633	101066	95402.5	103975	115114	100165	105125	94603	215224	214342	206666	157806	149246	150106	156477	43508.5	51290.6	55343.2	47781.8	362049	363632	356054	355925	283468
CHGO49	179086	183263	95727.3	91974.3	93873.8	94649.4	93968	277738	284351	296408	292273	364967	360828	370104	363349	352220	376294	359053	426332	426758	429236	419721	430838	426329	410636	409157	100527	95080	103407	114860	99719.3	104571	94329.5	218028	217125	209420	160204	151526	152339	158904	45496	52758.2	57296.3	49704.4	358634	360222	352638	352539	285513
CHMI47	250860	253020	120711	107077	114984	117643	109804	347654	351483	370043	365904	249859	245995	254937	248280	237329	260974	244340	317826	318526	321319	310142	322361	317879	302829	299336	127381	129986	128055	142590	129299	129020	130766	309187	307715	299519	244012	233220	232821	243520	141792	139967	149351	143803	243037	244662	237033	237251	351709
CHMI48	222660	224501	91115.9	77374.4	85352.9	88034.2	79952.1	318276	321760	341011	336894	267607	264427	272488	266141	255703	278009	263033	341982	342832	345784	333689	346510	342067	327453	322789	97564.2	100967	97963.5	112149	99675.4	98856.9	101892	283800	282211	273996	217988	207004	206386	217667	123362	119474	129111	124596	256427	257778	250522	249127	321883
CHPU266	269356	273036	362445	372362	366535	364591	371523	265028	274952	254412	253877	697684	693886	702726	696123	685218	708620	692227	759264	759572	761899	753081	763742	759237	743331	742619	359817	352071	361809	357108	357003	361893	350552	199736	202104	206980	247900	257182	259504	246618	308213	312852	303228	307136	687970	689287	682076	680346	278152
CHPU267	267518	271267	359410	369235	363460	361534	368423	264886	274879	254668	254058	693994	690170	699044	692429	681505	704958	688500	755259	755559	757877	749111	759735	755231	739313	738660	356846	349070	358860	354306	354034	358957	347549	198410	200772	205502	245685	254865	257211	244374	304695	309436	299820	303661	684452	685779	678552	676883	278082
CHPU268	279477	283208	371153	380908	375174	373261	380117	275654	285568	264953	264440	704967	701095	710028	703394	692439	715977	699408	765567	765847	768139	759506	770037	765535	749585	749082	368631	360837	370659	366184	365821	370764	359314	210163	212528	217331	257694	266871	269218	256382	315959	320829	311224	314981	695688	697030	689781	688193	288767
CHPU76	272976	276529	368170	378247	372329	370354	377361	265574	275363	254234	253839	704544	700795	709573	702991	692119	715430	699154	766685	767007	769352	760441	771167	766661	750778	749960	365429	357736	367380	362418	362610	367442	356223	202498	204874	210006	252210	261666	263945	250982	314807	319265	309628	313655	694524	695820	688640	686801	278553
CHPU77	262466	266282	353346	363111	357370	355456	362316	261707	271782	251994	251287	687574	683740	692626	686007	675077	698549	682067	748761	749060	751377	742617	753237	748733	732814	732168	350826	343031	352856	348408	348016	352961	341508	193907	196260	200835	240286	249374	251740	238948	298352	303145	293533	297339	678103	679435	672201	670561	274988
CHPU78	287049	290850	377025	386606	380972	379093	385865	284389	294328	273803	273272	709305	705361	714385	707721	696717	720388	703646	768943	769195	771454	763000	773405	768906	752915	752612	374619	366777	376686	372462	371815	376812	365249	218217	220576	225258	264845	273891	276268	263497	320860	325960	316379	319982	700464	701834	694545	693104	297528
CHPU79	278567	282206	371996	381902	376082	374140	381067	272710	282545	261592	261158	706991	703172	712038	705426	694507	717947	701504	768247	768544	770858	762110	772722	768218	752296	751662	369371	361623	371362	366656	366556	371447	360104	208614	210986	215968	257300	266620	268934	256031	317627	322313	312692	316571	697386	698708	691489	689789	285739
CHPU80	270017	273890	359390	368994	363345	361462	368246	270077	280161	260388	259682	692230	688328	697299	690652	679677	703272	686630	752532	752806	755091	746496	757000	752498	736540	736080	356974	349135	359039	354818	354170	359165	347608	201866	204213	208693	247484	256455	258847	246115	303488	308498	298908	302569	683160	684517	677246	675739	283367
CHTX291	185166	190604	233853	241103	236776	235360	240962	236903	247461	240722	237904	552663	548495	557801	551043	539896	563981	546699	610707	610957	613215	604800	615168	610669	594676	594433	233014	224774	235548	235080	230379	235965	223235	148471	149864	148380	154416	158741	161513	152339	169061	176053	166957	169043	545610	547108	539639	538949	250286
CHTX298	176740	182205	225290	232673	228268	226826	232498	230352	240855	234824	231920	545769	541668	550892	544159	533054	557024	539898	604765	605043	607336	598739	609235	604733	588781	588334	224380	216147	226899	226310	221736	227305	214607	141874	143187	141387	145868	150042	152814	143778	161062	167860	158700	160943	538315	539791	532353	531536	243642
CHTX299	160522	165919	216271	224424	219577	217985	224051	212834	223330	217502	214562	543104	539211	548174	541527	530556	554155	537520	604781	605132	607515	598441	609271	604764	588930	587939	214899	206736	217300	215739	212193	217628	205191	124358	125660	123854	130017	134781	137548	127970	155222	161087	151666	154650	534363	535761	528431	527180	226113
CHTX62	183902	189323	233788	241142	236755	235318	240976	235051	245618	238769	235962	553444	549300	558577	551828	540696	564741	547513	611786	612044	614312	605845	616250	611750	595768	595467	232885	224651	235404	234800	230240	235810	223111	146637	148045	146626	153234	157679	160451	151166	169362	176246	167110	169289	546242	547731	540274	539533	248449
CHTX63	181025	186438	231914	239386	234932	233472	239190	232064	242627	235834	233019	552630	548518	557754	551018	539907	563893	546744	611424	611694	613977	605429	615891	611390	595426	595034	230943	222717	233445	232698	228288	233840	221176	143644	145048	143619	150404	154923	157693	148340	167929	174678	165498	167788	545215	546692	539253	538440	245457
CHTX64	175817	181278	224818	232248	227815	226364	232061	229318	239822	233791	230886	545697	541608	550817	544089	532992	556941	539843	604854	605135	607433	598808	609324	604822	588877	588397	223880	215650	226392	225744	221231	226793	214109	140840	142154	140359	144967	149179	151951	142880	160766	167510	158333	160620	538166	539638	532206	531362	242609
MCUI46	253412	256599	134835	123026	129808	132115	125969	352695	357942	373420	369244	283654	278853	288925	281940	270448	295586	276835	338797	339137	341517	332597	343283	338777	322932	322170	141710	141276	143402	158389	142746	144580	141515	302163	301025	293045	240279	230357	230575	239342	127275	129612	137570	130549	282467	284369	276449	278368	358628
SNRA82	178194	182710	260759	270461	264744	262846	269674	202319	213053	200378	198327	596661	593017	601662	595124	584328	607448	591420	660892	661298	663744	654311	665395	660886	645148	643738	258333	250493	260406	256357	255530	260537	248966	119417	121486	123518	152538	160604	163141	150947	206604	210947	201310	205384	586246	587531	580368	578485	216152
TLAX265	198115	202687	277072	286331	280868	279056	285671	221415	232128	218588	216688	609354	605536	614402	607789	596870	620319	603871	671344	671684	674051	665037	675830	671324	655471	654542	274931	266983	277095	273641	272146	277278	265447	139414	141506	143653	172013	179806	182382	170371	220254	225281	215701	219327	599959	601306	594050	592503	235250
TLAX81	209959	214296	293467	302964	297369	295509	302240	226066	236682	221324	219730	627039	623249	632080	625478	614579	637974	621594	689234	689575	691944	682920	693721	689214	673363	672422	291156	283272	293263	289393	288359	293413	281741	147517	149722	152702	185122	193420	195927	183585	237677	242510	232907	236670	617428	618760	611527	609890	239850
TOLU296	129619	135323	151785	158870	154599	153225	158742	209226	218502	221115	217411	476416	472647	481456	474858	463973	487354	471006	540397	540835	543322	533702	544906	540396	524723	523105	151190	142929	153796	154285	148604	154268	141398	128487	128586	122892	98537.2	97727.6	100255	96355.4	87947	94177.9	84921.4	87497.2	467162	468542	461238	459905	220681
TOLU57	121734	127334	133244	140225	135998	134649	140111	207470	216238	221178	217323	459223	455559	464234	457682	446871	470056	453960	524676	525161	527705	517787	529193	524685	509108	507140	132770	124505	135409	136322	130210	135906	122979	131346	131105	124608	92007.3	89205.2	91495.5	89925.4	69788.9	75648.7	66331.5	69130.1	449408	450758	443499	442001	218210
TOLU58	117056	122732	139726	147414	142793	141303	147130	199761	208758	212748	208947	469110	465513	474102	467580	456817	479872	463938	535206	535706	538265	528258	539726	535219	519669	517596	138799	130562	141333	141216	136163	141754	129022	121839	121702	115448	86432.9	84839.2	87292.6	84284.8	79095.2	84156.9	74645.5	78088.2	458852	460172	452958	451291	210824
TOLU59	128945	134656	153511	160744	156390	154987	160580	207669	217000	219349	215663	478890	475134	483926	477334	466458	489813	473499	542999	543440	545931	536294	547509	543000	527331	525693	152823	144566	155407	155684	150221	155864	143032	126498	126630	121024	97730.5	97214.5	99771.2	95540.6	90207.5	96284.8	86979.9	89686.3	469544	470918	463623	462254	219203
TOLU60	127151	132824	144431	151391	147185	145838	151289	209403	218480	222041	218272	469054	465312	474086	467500	456634	479965	463682	533454	533907	536412	526701	537966	533457	517812	516088	143933	135668	146562	147319	141365	147052	134140	130402	130365	124334	96535.7	94901.9	97340.7	94385.8	80366.7	86588.8	77346.7	79901.9	459666	461041	453746	452379	220577
TOLU61	133848	139564	159267	166348	162084	160710	166224	210932	220387	222081	218444	483120	479304	488172	481554	470637	494103	477645	546450	546868	549331	539840	550955	546446	530733	529265	158655	150395	161256	161652	156065	161723	148863	128641	128878	123545	102474	102347	104936	100275	95164.8	101554	92332.7	94801.2	474122	475518	468193	466937	222642
DURA6	806307	809672	684684	671600	679177	681724	674480	905732	911163	925934	921765	465805	460128	466617	465076	463053	470567	458057	367805	365265	361736	379638	366164	367308	367284	385106	691577	692567	692729	707668	693087	693802	693024	848382	847620	840081	790773	781535	782052	789584	675562	680206	686928	679437	506868	509146	506541	520067	911876
DURA7	805499	808806	683186	670042	677655	680214	672912	904890	910217	925246	921074	459772	454188	460492	459075	457260	464325	452156	360988	358454	354893	372896	359261	360494	360817	378554	690070	691179	691181	706094	691614	692244	691658	848327	847537	839960	790318	780999	781481	789153	675145	679636	686461	678990	500876	503126	500647	514166	910895
DURA8	800626	803966	678703	665594	673186	675738	668470	900038	905423	920309	916139	458582	452915	459385	457857	455857	463325	450848	360536	357996	354467	372370	358895	360039	360026	377844	685592	686632	686728	701657	687116	687796	687098	843055	842280	834722	785254	775978	776479	784077	670058	674631	681401	673919	499650	501925	499333	512859	906120
NDUR10	789570	793000	668786	655783	663312	665843	658674	889015	894563	909045	904879	457768	451892	458792	456971	454486	463005	449735	361796	359246	355808	373420	360381	361292	360411	378403	675689	676532	676892	691861	677156	677975	676963	830850	830114	822615	773656	764505	765060	772443	658429	663235	669846	662336	498699	501036	498152	511680	895315
NDUR9	790030	793476	669456	656471	663989	666516	659364	889478	895055	909463	905298	459723	453824	460771	458918	456379	465014	451657	363980	361430	358000	375581	362587	363476	362507	380514	676360	677169	677575	692549	677817	678661	677594	831091	830363	822875	774016	764889	765454	772796	658790	663639	670220	662705	500635	502978	500062	513590	895817
ZLAB189	1.1697e+06	1.16969e+06	1.29791e+06	1310791	1.30329e+06	1.30077e+06	1.30892e+06	1.09192e+06	1.09362e+06	1067420	1.07085e+06	1.64808e+06	1.64577e+06	1.65261e+06	1.64678e+06	1.63709e+06	1.65727e+06	1.64467e+06	1.72406e+06	1.72472e+06	1.72745e+06	1.71639e+06	1.72859e+06	1.72411e+06	1.70891e+06	1705557	1292870	1.28704e+06	1.29371e+06	1.28323e+06	1.2902e+06	1.29327e+06	1.28578e+06	1.10106e+06	1.10285e+06	1.11101e+06	1.16718e+06	1.17834e+06	1179376	1.1672e+06	1.26532e+06	1.26635e+06	1.25706e+06	1262934	1.62935e+06	1.63e+06	1.62395e+06	1.61886e+06	1.0951e+06
ZLAB281	1.16909e+06	1.16915e+06	1.29695e+06	1.30978e+06	1.30231e+06	1.2998e+06	1.30793e+06	1.09206e+06	1.0939e+06	1.06759e+06	1.07099e+06	1.64713e+06	1.64476e+06	1.65169e+06	1.64582e+06	1.63607e+06	1.6564e+06	1.64364e+06	1722504	1.72314e+06	1.72585e+06	1.71491e+06	1.72704e+06	1722546	1.7073e+06	1.70409e+06	1.29196e+06	1.28607e+06	1.29283e+06	1.28246e+06	1.28928e+06	1.2924e+06	1.2848e+06	1.10011e+06	1.10192e+06	1.11007e+06	1.16621e+06	1.17737e+06	1.17844e+06	1.16621e+06	1.26367e+06	1.26482e+06	1.2555e+06	1.26132e+06	1.62871e+06	1.62938e+06	1.62329e+06	1.6183e+06	1.09541e+06
ZLAB282	1.16649e+06	1.16653e+06	1.29449e+06	1.30734e+06	1.29985e+06	1.29734e+06	1.30548e+06	1.08918e+06	1.09097e+06	1.0647e+06	1068109	1.64467e+06	1.64232e+06	1.64922e+06	1.64336e+06	1.63363e+06	1.6539e+06	1641207	1.72028e+06	1.72092e+06	1.72364e+06	1.71265e+06	1.72481e+06	1.72032e+06	1.70509e+06	1.70183e+06	1289477	1.28361e+06	1.29034e+06	1.27992e+06	1.2868e+06	1.2899e+06	1.28235e+06	1.09764e+06	1.09945e+06	1.10759e+06	1.16375e+06	1.17491e+06	1.17596e+06	1.16375e+06	1261476	1.26258e+06	1.25327e+06	1.25911e+06	1.62613e+06	1.62679e+06	1.62071e+06	1.61568e+06	1.09247e+06
ZLJA191	1.1465e+06	1.14645e+06	1274925	1.28784e+06	1.28032e+06	1.27779e+06	1.28595e+06	1.06831e+06	1.06995e+06	1043806	1.04725e+06	1.62507e+06	1.6228e+06	1.62959e+06	1.62378e+06	1.61412e+06	1.63421e+06	1621714	1.70145e+06	1.70213e+06	1.70487e+06	1.69373e+06	1.70599e+06	1.7015e+06	1.68634e+06	1.68289e+06	1.26985e+06	1.26406e+06	1.27068e+06	1.26012e+06	1.26719e+06	1.27022e+06	1.26281e+06	1078075	1.07985e+06	1.08802e+06	1.14421e+06	1.15536e+06	1.15638e+06	1.14425e+06	1.24281e+06	1.24376e+06	1234482	1.24039e+06	1.60615e+06	1.60679e+06	1.60077e+06	1.59561e+06	1.07141e+06
ZLJA283	1.16756e+06	1.16752e+06	1.29595e+06	1.30885e+06	1.30134e+06	1298814	1.30697e+06	1.08941e+06	1.09105e+06	1.0649e+06	1.06834e+06	1646100	1.64382e+06	1.65062e+06	1.64481e+06	1.63514e+06	1.65525e+06	1.64273e+06	1.72239e+06	1.72306e+06	1.7258e+06	1714676	1726924	1.72244e+06	1.70726e+06	1.70384e+06	1.29088e+06	1285088	1.29171e+06	1.28117e+06	1.28822e+06	1291257	1.28383e+06	1.0991e+06	1.10088e+06	1.10904e+06	1.16523e+06	1.17638e+06	1.17741e+06	1.16527e+06	1.26372e+06	1.26469e+06	1.25541e+06	1.26131e+06	1.62721e+06	1.62785e+06	1.62183e+06	1.61668e+06	1.09251e+06
ZLJA284	1.16234e+06	1.16228e+06	1.29086e+06	1.30378e+06	1.29625e+06	1.29373e+06	1.30189e+06	1.08393e+06	1.08552e+06	1.05941e+06	1.06287e+06	1.64099e+06	1.63873e+06	1645502	1.6397e+06	1.63006e+06	1.65011e+06	1.63765e+06	1717508	1.71818e+06	1.72093e+06	1.70976e+06	1.72204e+06	1.71756e+06	1.7024e+06	1.69892e+06	1.28577e+06	1.28e+06	1286588	1.276e+06	1.28311e+06	1.28613e+06	1.27875e+06	1.09401e+06	1.09578e+06	1.10395e+06	1.16015e+06	1.1713e+06	1.17231e+06	1.16019e+06	1.25889e+06	1259814	1.25055e+06	1.25647e+06	1.62199e+06	1.62262e+06	1.61661e+06	1.61142e+06	1.08697e+06
ZLJU190	1.16064e+06	1.16045e+06	1.28977e+06	1.30279e+06	1.29521e+06	1292662	1.30085e+06	1080848	1.08219e+06	1.05631e+06	1.05982e+06	1.63974e+06	1637604	1.64421e+06	1.63848e+06	1.62894e+06	1.64872e+06	1.63657e+06	1.7174e+06	1.71812e+06	1.72091e+06	1.70951e+06	1.72194e+06	1.71746e+06	1.7024e+06	1.69865e+06	1284593	1.27894e+06	1.28535e+06	1.27455e+06	1.28196e+06	1284869	1.27771e+06	1.09301e+06	1.09474e+06	1.10293e+06	1.15916e+06	1.17029e+06	1.17125e+06	1.15925e+06	1.25915e+06	1.25984e+06	1.25063e+06	1.25665e+06	1.62017e+06	1.62075e+06	1.61483e+06	1.60945e+06	1.08357e+06
HUEH187	910416	910624	1.03757e+06	1.05032e+06	1.04289e+06	1.04039e+06	1.0485e+06	835651	837981	811294	814573	1.38771e+06	1385259	1.3923e+06	1.38639e+06	1.37656e+06	1.39709e+06	1.38411e+06	1.46252e+06	1.46315e+06	1.46586e+06	1.45496e+06	1.46706e+06	1.46256e+06	1.4473e+06	1.44416e+06	1.03265e+06	1.02667e+06	1.03358e+06	1.02341e+06	1.02996e+06	1.03316e+06	1025389	840808	842650	850770	906842	918001	919117	906798	1.00367e+06	1.00486e+06	995531	1.00133e+06	1.36981e+06	1.37052e+06	1.36434e+06	1359566	839627
HUEH188	908621	908843	1.03569e+06	1.04843e+06	1.04101e+06	1038517	1046624	834024	836383	809676	812948	1.38583e+06	1383365	1.39042e+06	1.3845e+06	1.37467e+06	1.39522e+06	1.38221e+06	1.46053e+06	1.46116e+06	1.46386e+06	1.45299e+06	1.46506e+06	1.46057e+06	1.4453e+06	1.44218e+06	1030790	1.0248e+06	1.03172e+06	1.02157e+06	1.0281e+06	1.03131e+06	1.02351e+06	838949	840795	848912	904973	916132	917254	904924	1.00166e+06	1.00288e+06	993545	999336	1.36798e+06	1.3687e+06	1.36251e+06	1357756	838036
HUEH261	914904	915117	1.04202e+06	1.05477e+06	1.04734e+06	1044848	1.05296e+06	840186	842521	815830	819108	1.39216e+06	1.38971e+06	1.39676e+06	1.39084e+06	1.38101e+06	1.40154e+06	1.38855e+06	1466917	1467546	1.47024e+06	1.45937e+06	1.47145e+06	1466957	1.45169e+06	1.44856e+06	1.03711e+06	1.03113e+06	1.03804e+06	1.02788e+06	1.03442e+06	1.03763e+06	1.02984e+06	845270	847114	855233	911300	922459	923578	911253	1008054	1.00926e+06	999928	1.00572e+06	1.37428e+06	1.375e+06	1.36882e+06	1.36405e+06	844168
CHMI332	218543	221006	91402.9	78376.6	85895.7	88439.1	81278.8	316390	320698	338313	334155	284044	280349	289073	282493	271661	294970	278753	352683	353365	356137	345053	357218	352733	337629	334255	98292.4	99594.3	99471.8	114453	99833	100558	100167	275003	273579	265401	210214	199548	199271	209640	106913	105050	114418	108879	275708	277220	269735	269248	321083
CHUR15	305549	307910	176354	162773	170648	173295	165527	402962	406969	425132	420981	215002	209976	220307	213256	201666	227133	207883	270596	271045	273561	263981	275106	270597	254962	253444	183070	185416	183804	198383	184934	184780	186138	361465	360104	351955	297105	286516	286291	296474	189667	189683	198609	192308	216464	218542	210495	213698	407244
CHUR16	314824	317293	186364	172854	180684	183318	175638	412578	416730	434589	430432	213826	208502	219163	212045	200350	226167	206296	265236	265591	267996	259028	269725	265218	249405	248619	193126	195239	193940	208611	194928	194937	195919	369666	368348	360224	305677	295181	295025	304994	196893	197404	206165	199687	217456	219629	211538	215433	417050
CHUR17	298928	301390	170540	157056	164870	167498	159851	396678	400842	418685	414528	223854	218846	229157	222111	210528	235968	216758	279130	279557	282045	272606	283636	279127	263445	262092	177315	179369	178158	192864	179098	179163	180042	354026	352692	344559	289912	279390	279217	289244	181678	181943	190784	184392	225013	227069	219035	222071	401168
CHUR18	311332	313801	182897	169394	177220	179852	172181	409089	413246	431098	426940	216032	210777	221362	214259	202586	228326	208596	268307	268678	271102	262030	272801	268292	252507	251596	189662	191760	190484	205163	191460	191483	192438	366216	364895	356770	302205	291704	291546	301524	193520	193985	202761	196299	219111	221259	213178	216883	413568
CHUR331	310915	313326	182045	168494	176350	178991	171261	408488	412561	430586	426433	213634	208448	218958	211869	200219	225881	206294	267074	267477	269938	260664	271575	267066	251339	250189	188782	191024	189551	204171	190618	190537	191727	366324	364984	356846	302138	291593	291401	301482	194024	194287	203133	196742	216264	218395	210321	213905	412856
COJU4	377228	378790	245177	231526	239458	242125	233886	471009	473717	494293	490224	128783	123327	134131	126983	115246	141253	121094	187284	188028	190885	179551	191819	187346	172464	168762	251248	255469	251209	264381	253584	251958	256494	438782	437227	429014	373091	362130	361528	372738	272065	270552	279906	274231	136189	138607	130514	136598	473578
HUAN329	244206	247165	122449	110192	117244	119638	113136	343178	348113	364328	360154	280219	275737	285434	278548	267217	291886	273840	339730	340182	342695	333054	344242	339733	324095	322484	129360	129478	130892	145929	130564	132044	129823	295549	294318	286256	232575	222384	222446	231750	121700	122826	131310	124635	276924	278721	270900	272139	348696
HUAN330	240272	243296	119683	107670	114571	116919	110615	339349	344379	360381	356206	285261	280794	290472	283592	272270	296912	278902	344785	345231	347737	338127	349295	344786	329138	327561	126578	126426	128196	143213	127697	129363	126723	291040	289825	281777	228268	218134	218232	227419	116964	118286	126686	119951	281800	283585	275776	276936	344994
INDA301	219730	223262	110394	100756	106203	108100	103561	319179	324923	339229	335060	317528	313066	322737	315861	304542	329163	311173	376030	376419	378856	369597	380528	376019	360260	359091	116909	114699	119114	133504	117344	120347	114612	265468	264402	256497	204702	195118	195520	203649	90387.1	93772.7	101144	93894	313686	315434	307665	308560	325779
INDA32	206962	210559	100762	92077.9	96935.4	98654.8	94778.6	306399	312233	326331	322163	327438	323142	332612	325796	314571	338922	321311	387776	388204	390685	381176	392283	387773	372085	370619	107068	104265	109427	123466	107289	110664	104067	252351	251284	243378	191643	182103	182531	190579	77269.2	80733.4	88035.5	80776.5	322419	324098	316405	316870	313122
INDA33	205768	209440	101601	93311.3	97931.6	99575.5	95966.6	305173	311109	324947	320782	330967	326650	336146	329322	318085	342469	324811	390941	391357	393823	384392	395445	390936	375225	373849	107805	104737	110226	124091	107931	111463	104486	250297	249256	241379	189977	180541	181019	188880	75272.6	79172.1	86221	78881.5	326052	327735	320038	320525	312033
INDA34	204156	207434	91012.8	81153.4	86711.4	88658.5	83970.5	303519	308922	324092	319917	317950	313881	323072	316341	305256	329226	312138	381349	381864	384446	374388	385871	381364	365855	363736	97600.6	95717.2	99739.7	114256	98135.6	100968	95706.5	253268	252078	244054	190932	180964	181168	190021	79082.3	80520.2	88811.4	82051.7	311565	313172	305566	305603	309668
MCUI21	237184	240334	118812	107229	113866	116132	110166	336426	341633	357228	353052	291998	287494	297217	290325	278982	303681	285587	350786	351206	353682	344232	355291	350782	335083	333695	125665	125063	127419	142371	126641	128606	125278	286722	285546	277532	224424	214417	214590	223523	112178	114004	122182	115302	288712	290502	282689	283875	342306
MCUI22	242452	245688	125274	113828	120385	122624	116761	341781	347104	362417	358242	292170	287520	297415	290476	279058	303975	285559	349046	349419	351838	342697	353540	349032	333245	332220	132108	131341	133906	148828	133034	135099	131521	290938	289801	281823	229108	219214	219449	228162	116056	118404	126345	119324	289850	291690	283827	285333	347815
MCUI23	243863	247162	127744	116460	122920	125127	119387	343242	348652	363751	359577	293981	289267	299237	292279	280828	305839	287280	349917	350265	352654	343675	354405	349898	334066	333232	134556	133621	136400	151285	135428	137599	133769	291615	290504	282550	230108	220294	220573	229132	116604	119278	127060	119959	292078	293939	286057	287693	349392
MDOB14	350749	353976	230083	217460	224752	227210	220389	450072	455335	470688	466513	242853	236349	248143	240973	229256	255732	233700	270136	269895	271534	266611	274357	269999	253612	257317	237001	237379	238400	253438	238310	239525	237745	397371	396357	388503	336818	327124	327448	335789	222416	225885	233298	226009	255670	258168	250124	256614	456014
MORE31	225533	228442	103898	91876.3	98775.3	101127	94821.6	324423	329311	345654	341481	291319	287172	296462	289698	278563	302680	285402	354582	355117	357725	347549	359106	354601	339139	336882	110797	110732	112403	127422	111934	113568	111054	277804	276528	268434	214392	204104	204108	213613	104979	105330	114084	107666	285715	287380	279703	280115	329882
MORE35	228007	231384	114526	103965	109976	112048	106848	327429	332954	347792	343619	306485	301982	311703	304813	293471	318161	300075	364801	365196	367640	358351	369301	364792	349043	347842	121224	119713	123242	137939	121900	124460	119758	275304	274195	266244	213899	204135	204444	212907	100293	103024	110757	103646	303028	304801	297004	298072	333736
MORO24	241995	245375	127531	116554	122827	124976	119466	341419	346944	361764	357591	298533	293799	303792	296828	285368	310406	291804	354028	354360	356730	347851	358512	354006	338148	337427	134295	133077	136221	151028	135074	137430	133172	288875	287791	279866	227742	218025	218355	226732	113798	116827	124422	117240	296716	298579	290694	292339	347723
MORO25	246392	249974	135760	125346	131282	133322	128222	345831	351645	365736	361569	305451	300527	310740	303721	292175	317476	298459	358005	358258	360530	352170	362466	357966	341983	341858	142418	140675	144483	159110	143025	145706	140667	290745	289748	281918	230810	221385	221856	229703	115935	120012	127013	119628	304880	306802	298866	300891	352520
MORO26	245850	249332	133163	122423	128556	130658	125321	345299	350970	365425	361254	301022	296163	306302	299301	287783	312996	294120	354676	354960	357272	348706	359147	354644	338708	338349	139884	138430	141872	156606	140587	143087	138478	291431	290393	282517	230913	221344	221746	229851	116406	119992	127284	119986	300042	301945	294024	295934	351796
MORO300	237297	240860	126981	116778	122581	124582	119637	336740	342528	356699	352531	309232	304467	314496	307523	296049	321127	302460	363927	364228	366561	357876	368403	363898	347990	347491	133601	131728	135708	150272	134160	136933	131698	282129	281108	273252	221907	212427	212874	220818	107182	111048	118167	110821	307510	309372	301488	303120	343396
MPUR38	259415	262516	139196	127062	134044	136413	130008	358597	363718	379487	375312	276375	271532	281653	274655	263144	288343	269498	331234	331575	333957	325032	335720	331213	315372	314605	146099	146012	147682	162709	147245	148842	146313	308962	307801	299800	246774	236770	236940	245869	134226	136291	144383	137433	275569	277495	269556	271635	364360
MPUR39	264846	267984	144998	132880	139854	142218	135825	364074	369245	384893	380717	274858	269895	280153	273123	261560	286921	267817	328094	328398	330735	322056	332570	328066	312162	311684	151898	151775	153489	168515	153036	154650	152068	313882	312743	304760	251934	241983	242183	251006	138996	141312	149289	142272	274907	276876	268902	271268	369903
MPUR40	261798	265021	143447	131593	138406	140720	134538	361116	366411	381768	377592	280474	275506	285770	278738	267173	292539	273424	333390	333679	335999	327412	337862	333359	317432	317058	150325	149909	152006	166999	151369	153182	150148	309968	308856	300900	248375	238516	238767	247413	134955	137591	145408	138312	280490	282454	274484	276811	367110
MVIJ29	267775	270365	140874	127648	135301	137879	130513	365920	370310	387703	383540	250361	245794	255594	248678	237300	262114	243869	310037	310529	313090	303212	314555	310047	294495	292606	147735	149236	148793	163693	149356	149850	149821	322193	320869	312742	258212	247739	247608	257519	149913	150074	158933	152580	248051	249919	242030	243758	370713
MVIJ30	266945	269649	141270	128228	135766	138309	131122	365386	369940	386981	382813	255316	250657	260564	253620	242196	267142	248697	313592	314044	316557	306936	318103	313594	297958	296376	148162	149325	149337	164306	149685	150419	149850	320306	319019	310916	256685	246308	246243	255944	147266	147853	156562	150060	253539	255430	247520	249395	370396
MZAM333	323287	325110	191588	177853	185830	188511	180354	418510	421707	441430	437325	180631	175975	185886	178932	167506	192501	174031	243398	244082	246864	235838	247933	243448	228370	225069	197906	201570	198119	211862	200108	198948	202510	383346	381837	373631	317903	307018	306514	317480	215733	214315	223638	217918	180423	182461	174438	177442	421725
MZAM42	325396	327617	195249	181570	189506	192174	184255	422290	426064	444683	440542	195444	190179	200776	193669	181991	207753	187998	249116	249561	252074	242544	253626	249116	233475	232026	201864	204618	202436	216791	203839	203369	205406	382278	380889	372726	317665	307005	306718	317078	210993	210829	219819	213585	199058	201247	193150	197200	426263
MZAM43	335464	337588	204800	191083	199044	201720	193722	431968	435585	454508	450376	184232	178873	189572	182446	170739	196608	176659	237518	237980	240515	230886	242031	237522	221918	220354	211344	214347	211815	226013	213383	212720	215176	393051	391639	383465	328252	317541	317208	327697	222269	221926	230973	224808	188820	191061	182951	187413	435733
MZAM44	341681	343488	209939	196208	204183	206864	198697	436788	439927	459748	455647	165845	160819	171154	164097	152503	178007	158737	225358	226003	228747	217972	229891	225399	210227	207246	216236	219949	216420	230098	218451	217241	220895	401702	400199	391994	336291	325413	324915	335861	233591	232374	241655	235848	168630	170819	162722	166848	439924
PENJ19	293022	295741	167053	153888	161504	164070	156762	391483	396025	413070	408901	239011	233871	244329	237252	225619	251216	231729	291498	291834	294213	285349	295982	291476	275628	274949	173927	175267	175026	189948	175509	176090	175816	345830	344575	336495	282498	272178	272148	281726	172080	173170	181704	175035	240844	242919	234874	238019	396473
PENJ20	298810	301344	171015	157602	165372	167986	160420	396775	401043	418670	414509	227041	221964	232353	225290	213679	239206	219848	281143	281537	283986	274757	285642	281133	265388	264285	177821	179688	178732	193504	179552	179753	180329	353265	351954	343835	289366	278899	278767	288668	180446	180958	189712	183234	228635	230708	222664	225816	401402
PONC5	396569	398493	265096	251354	259334	262016	253886	492117	495342	514983	510873	137074	130503	142345	135190	123514	149967	127841	175955	176286	178680	169992	180437	175931	160089	159721	271462	274978	271712	285495	273634	272551	275886	455299	453859	445673	390271	379489	379087	389763	284783	284447	293504	287337	152929	155575	147749	155969	495361
SJER334	355392	357744	225912	212277	220186	222844	214995	452724	456652	474948	470799	184182	178128	189529	182329	170529	196929	175650	226248	226467	228713	220683	230697	226202	210177	210520	232581	235110	233227	247679	234500	234179	235856	410847	409520	401390	346741	336201	336009	346079	238031	238614	247362	240858	194136	196574	188490	194554	456896
SJER336	353156	355634	224536	210980	218839	221482	213743	450906	455025	472931	468774	192675	186556	198018	190818	179022	205446	184053	232635	232786	234945	227364	237058	232575	216460	217312	231270	233502	232028	246623	233110	233009	234197	407501	406214	398110	343769	333323	333200	343057	234015	234974	243581	236951	202964	205408	197326	203411	455330
SJER41	353410	355886	224781	211223	219084	221726	213986	451157	455274	473183	469026	192488	186365	197831	190631	178835	205262	183861	232384	232534	234693	227118	236808	232325	216208	217068	231514	233750	232270	246864	233355	233251	234445	407761	406474	398370	344028	333581	333458	343316	234278	235235	243843	237214	202818	205263	197182	203281	455578
TARI302	229691	233276	120526	110673	116260	118195	113501	329130	334947	349053	344886	314201	309549	319446	312508	301089	326002	307584	370278	370609	372977	364096	374762	370255	354395	353668	127079	124967	129252	143701	127553	130482	124894	274488	273462	265601	214230	204756	205209	213141	99518.8	103377	110492	103149	311663	313481	305639	306982	335826
TARI36	226678	230179	115943	105891	111594	113569	108734	326127	331827	346235	342064	312311	307756	317539	310631	299262	324030	305827	369742	370109	372520	363408	374235	369727	353928	352932	122542	120610	124670	139199	123076	125898	120575	272570	271505	263602	211783	202181	202572	210736	97490.3	100850	108246	100999	309145	310931	303122	304263	332668
TARI37	218655	222028	105961	95754.8	101543	103549	98608.4	318074	323600	338452	334278	312022	307671	317209	310372	299114	323562	305820	372111	372545	375036	365489	376619	372110	356436	354928	112600	110856	114687	129285	113192	115911	110862	266259	265132	257164	204657	194858	195152	203679	91350	93830.7	101674	94627.4	307512	309226	301494	302186	324383
YURI27	252556	256283	144690	134616	140352	142325	137468	351912	357939	371469	367310	309866	304764	315178	308114	296497	322025	302628	359624	359804	361986	354106	364059	359571	343488	343907	151272	149217	153417	167914	151776	154646	149146	294893	293967	286223	235989	226804	227382	234808	120794	125633	132148	124654	310511	312491	304509	306913	358886
YURI28	245303	249134	140501	131027	136400	138258	133826	344552	350729	363869	359716	318453	313420	323757	316710	305119	330558	311310	368938	369127	371320	363375	373377	368887	352815	353158	146950	144452	149210	163474	147297	150445	144295	286465	285571	277869	228113	219077	219721	226891	112890	118182	124377	116835	318522	320470	312512	314696	351728
YURI303	242473	246057	132176	121882	127744	129761	124749	341912	347728	361818	357651	307494	302634	312774	305773	294254	319468	300590	360892	361163	363458	354974	365358	360857	344902	344634	138812	136987	140902	155492	139389	142126	136964	286913	285910	278073	226911	217476	217944	225807	112065	116102	123124	115746	306456	308354	300438	302302	348605
YURI304	235826	239705	133158	124213	129262	131021	126956	335015	341258	354234	350084	325045	320143	330330	323319	311783	337047	318082	377245	377470	379707	371520	381697	377201	361177	361243	139484	136643	141832	155883	139706	143069	136422	276625	275734	268037	218393	209409	210077	217158	103185	108662	114715	107160	324125	326021	318107	319943	342281
NOBO1	1.1462e+06	1.14935e+06	1.02179e+06	1.00842e+06	1.01617e+06	1.01877e+06	1.01125e+06	1.24544e+06	1.25046e+06	1.26618e+06	1.262e+06	759278	755343	758485	759094	760511	760243	753995	652905	650652	646782	665280	649768	652498	658556	673820	1.02862e+06	1030188	1.02956e+06	1.04433e+06	1.0303e+06	1.03058e+06	1.03075e+06	1.19029e+06	1.18948e+06	1.18187e+06	1.13179e+06	1.12233e+06	1.12274e+06	1.13067e+06	1.01673e+06	1.02095e+06	1.02795e+06	1.02052e+06	799394	801121	800738	813675	1.25103e+06
NOBO2	1.1486e+06	1.15174e+06	1.0241e+06	1.01073e+06	1.01848e+06	1.02108e+06	1.01355e+06	1247819	1.25283e+06	1.26858e+06	1264404	760992	757078	760181	760814	762270	761913	755739	654596	652348	648477	666966	651446	654190	660306	675533	1030928	1.03252e+06	1.03187e+06	1.04663e+06	1.03261e+06	1.03289e+06	1.03308e+06	1.19278e+06	1.19197e+06	1.18435e+06	1.13423e+06	1.12476e+06	1.12517e+06	1.13311e+06	1.01918e+06	1023385	1.0304e+06	1.02297e+06	801078	802798	802440	815365	1.25339e+06
NOBO3	1.14628e+06	1.14943e+06	1.02181e+06	1.00845e+06	1.01619e+06	1.0188e+06	1.01127e+06	1.24551e+06	1.25052e+06	1.26626e+06	1.26209e+06	758967	755043	758165	758786	760223	759911	753699	652583	650332	646462	664956	649440	652176	658264	673509	1.02864e+06	1.03022e+06	1.02958e+06	1.04434e+06	1.03032e+06	1.0306e+06	1.03078e+06	1.19044e+06	1.18962e+06	1.18201e+06	1.1319e+06	1.12243e+06	1.12284e+06	1.13078e+06	1.01684e+06	1.02106e+06	1.02807e+06	1.02064e+06	799069	800792	800422	813353	1.25109e+06
ZDJA195	487652	487718	361332	349158	356239	358629	350714	570279	570445	594730	590974	39281.7	46881.7	35681.2	40921.1	50418.9	29197.9	49855.8	132043	134481	138259	119709	134583	132502	130586	113019	365841	372260	364732	374463	368587	365080	373615	557309	555409	547344	491556	480416	479158	491740	407211	402971	412623	408380	28027.7	27394.6	33627.1	39477.2	569544
ZDJA196	475765	475760	350066	338026	345029	347394	339529	557822	557902	582290	578550	44017.7	51167.1	41770.1	45312.3	52555.4	36955.9	53946.9	143109	145504	149321	130716	145842	143555	140686	123482	354472	360990	353310	362830	357231	353636	362360	545736	543818	535773	480081	468951	467658	480295	397120	392661	402310	398200	17582.7	16038.2	23602.5	26741.9	556977
ZDJA197	483810	483854	357672	345538	352595	354978	347078	566268	566409	590724	586973	40283.8	47794.4	37126.2	41819.4	50633.7	31185.3	50723.2	135472	137896	141689	123113	138080	135926	133680	116230	362150	368599	361026	370694	364900	361367	369959	553562	551656	543597	487837	476700	475431	488030	403909	399602	409254	405051	24342.8	23508.7	30096.8	35345.5	565501
ZDJA285	477190	477297	350599	338382	345487	347886	339955	560236	560490	584669	580900	34691.3	41922.1	32380.3	36028.5	43761.5	27735.9	44741.6	134494	136865	140698	122087	137326	134933	131689	114626	355145	361527	354057	363878	357886	354414	362878	546684	544792	536719	480893	469750	468506	481064	396231	392016	401668	397410	17658.5	17575.8	22930.8	30513.3	559615
ZDNA11	747955	750453	618755	605084	613016	615682	607772	845624	849548	867744	863588	344668	340252	344324	344336	344956	346787	338723	239547	237156	233335	251942	236886	239101	243450	259620	625381	628018	625943	640229	627344	626868	628766	800086	798947	790959	737635	727406	727413	736806	625095	627454	635494	628446	385404	387315	386271	399476	849769
ZDNA12	747214	749704	617968	604295	612228	614894	606980	844856	848766	866990	862835	343447	339043	343093	343119	343762	345543	337519	238288	235900	232077	250685	235619	237844	242233	258381	624590	627242	625147	639424	626557	626071	627992	799427	798286	790294	736942	726706	726708	736117	624446	626785	634834	627792	384172	386080	385049	398250	848983
ZDNA13	747892	750371	618584	604907	612843	615510	607589	845497	849388	867650	863496	343272	338899	342892	342953	343654	345306	337388	238013	235632	231804	250414	235319	237570	242070	258161	625201	627873	625751	640016	627174	626672	628626	800210	799065	791070	737682	727437	727433	736862	625243	627555	635617	628582	383969	385868	384873	398060	849599
ZDNA262	747788	750274	618519	604844	612779	615445	607528	845416	849319	867558	863403	343662	339273	343296	343339	344008	345730	337755	238456	236071	232246	250856	235775	238013	242454	258575	625139	627798	625693	639966	627108	626616	628550	800039	798897	790904	737539	727299	727300	736716	625063	627392	635446	628407	384375	386278	385264	398459	849534
ZDNA263	748028	750523	618813	605142	613074	615740	607828	845688	849608	867813	863657	344552	340143	344203	344223	344855	346659	338616	239410	237021	233199	251806	236744	238965	243337	259494	625438	628080	625999	640281	627403	626923	628828	800183	799044	791055	737722	727491	727496	736895	625195	627549	635591	628545	385282	387192	386155	399358	849827
ZDNA264	748157	750649	618920	605248	613181	615846	607933	845805	849717	867936	863780	344390	339990	344032	344063	344714	346476	338468	239215	236828	233004	251612	236541	238770	243178	259317	625543	628192	626101	640380	627510	627025	628942	800351	799210	791220	737874	727640	727643	737048	625367	627711	635758	628715	385111	387017	385992	399191	849935
ZLOX193	366259	367717	485845	497917	490870	488505	496376	314267	320499	293175	295096	834106	831186	838874	832694	822462	844071	829859	905224	905785	908409	897975	909752	905250	889825	887233	481572	474926	482857	474305	478792	482597	473548	292609	294731	302408	356726	367735	369251	356318	446446	448288	438816	444312	819110	820064	813448	809825	323104
ZLOX286	366840	368313	486285	498342	491304	488942	496807	315082	321337	294025	295935	834482	831553	839253	833069	822828	844458	830222	905497	906055	908675	898261	910025	905522	890090	887521	482024	475368	483316	474791	479244	483058	473988	293156	295282	302949	357220	368223	369746	356805	446739	448609	439132	444615	819537	820495	813873	810267	323947
NICA192	1.50773e+06	1.5075e+06	1636954	1.64997e+06	1642393	1.63985e+06	1.64803e+06	1.42718e+06	1.4283e+06	1.40263e+06	1.40618e+06	1.98691e+06	1.98478e+06	1991366	1.98564e+06	1.97612e+06	1.99586e+06	1983748	2.06445e+06	2065145	2067920	2.0566e+06	2.06898e+06	2.0645e+06	2.0494e+06	2045746	1.63177e+06	1.62613e+06	1632522	1.62169e+06	1.62913e+06	1.63204e+06	1.62489e+06	1.44019e+06	1.44193e+06	1.45011e+06	1.50634e+06	1.51748e+06	1.51843e+06	1.50643e+06	1.60601e+06	1.60681e+06	1.59758e+06	1.60355e+06	1.96718e+06	1.96774e+06	1.96186e+06	1956388	1.42961e+06
NICA194	1.50833e+06	1.5081e+06	1.63756e+06	1650580	1643002	1.64045e+06	1.64864e+06	1.42777e+06	1.42888e+06	1.40321e+06	1.40677e+06	1987511	1.98539e+06	1.99197e+06	1.98625e+06	1.97673e+06	1.99646e+06	1.98436e+06	2.06507e+06	2.06577e+06	2.06854e+06	2.05722e+06	2.0696e+06	2.06512e+06	2.05003e+06	2.04636e+06	1632377	1.62673e+06	1.63313e+06	1.62229e+06	1.62974e+06	1.63264e+06	1.6255e+06	1.4408e+06	1.44254e+06	1450724	1.50695e+06	1.51809e+06	1.51904e+06	1507043	1.60664e+06	1.60744e+06	1.5982e+06	1604178	1.96777e+06	1.96834e+06	1.96246e+06	1.95698e+06	1.43019e+06
ZPJA198	415158	415586	286600	274034	281339	283805	275750	501212	502109	525465	521602	64797.2	64162.9	68881.8	63766.1	56149.6	73074.7	63948.3	163423	165227	168972	151976	167414	163718	154116	141724	291454	297512	290546	301098	294148	290978	298817	483302	481471	473342	417277	406118	404991	417350	329948	325984	335634	331220	51570.4	53490.9	45551.6	48980.2	501424
ZPJA199	416431	416852	287912	275354	282655	285119	277067	502422	503306	526681	522819	63601.9	63055.2	67653	62587.8	55091.3	71795.2	62879.8	162574	164390	168141	151095	166552	162872	153363	140872	292759	298825	291847	302384	295454	292278	300132	484606	482773	474645	418585	407426	406296	418660	331310	327341	336991	332581	50225.3	52156.8	44207.9	47761.8	502617
ZPMI200	247693	249125	115672	102141	110001	112648	104386	341264	344118	364495	360423	238018	235046	242837	236586	226322	248221	233738	315216	316171	319232	306530	319728	315323	301067	295594	121592	126160	121464	134580	123988	122192	127258	311190	309523	301315	245122	234038	233248	244930	153667	149490	159140	154808	226092	227421	220198	218716	344042
ZPMI288	250917	252294	118955	105478	113306	115943	107680	344182	346951	367474	363409	234201	231270	239007	232776	222547	244362	229980	311891	312864	315943	303141	316400	312003	297809	292202	124802	129499	124613	137577	127227	125321	130617	314720	313042	304836	248630	237535	236722	248456	157658	153428	163080	158781	222104	223426	216215	214698	346847
[truncated: 227 more columns]
