# Supplementary material for: Genomic diversity and population structure of teosinte (Zea spp.) and its conservation implications
Source: PLoS One. 2023 Oct 11;18(10):e0291944. doi: 10.1371/journal.pone.0291944 (PMC10566683; doi:10.1371/journal.pone.0291944)
Supplement: S4 Data — (XLSX) [file pone.0291944.s008.xlsx]

## Sheet: diversity values per population
Sample name	Number of population	Label	Taxa	Race	State	Hobs	Hobs (sd)	Hexp	Hexp (sd)	Pi	Polimorfyc sites	Heterozigosity	Thetta Watt
NOBO1	1	1_NO_Tarahumares	Zea mays ssp. mexicana	Nobogame	Chihuahua	0.12085	0.13918	0.31747	0.23822	8.39453e-07	7891	1964.9	176.371
NOBO2	2	2_NO_Tejamanil	Zea mays ssp. mexicana	Nobogame	Chihuahua	0.10382	0.14001	0.31357	0.26183	9.77266e-07	8449	1535.3	213.396
NOBO3	3	3_NO_Casa_Blanca	Zea mays ssp. mexicana	Nobogame	Chihuahua	0.11781	0.15447	0.29615	0.25186	1.14369e-06	9128	1538.5	239.337
COJU4	4	4_MC_Cojumatlan	Zea mays ssp. mexicana	Mesa Central	Michoacán	0.11635	0.18063	0.36256	0.31035	1.59906e-06	8556	1049.5	302.548
PONC5	5	5_MC_Poncitlan	Zea mays ssp. mexicana	Mesa Central	Jalisco	0.15655	0.17798	0.31717	0.23245	1.55211e-06	10227	1730.3	258.326
DURA6	6	6_DU_Fco_Villa	Zea mays ssp. mexicana	Durango	Durango	0.15584	0.16885	0.34746	0.23674	1.42854e-06	9487	1852.1	243.97
DURA7	7	7_DU_Dalila	Zea mays ssp. mexicana	Durango	Durango	0.14797	0.16512	0.37567	0.24284	1.15918e-06	7706	1808.6	194.641
DURA8	8	8_DU_Gavilanes	Zea mays ssp. mexicana	Durango	Durango	0.15487	0.17472	0.33284	0.24149	1.38374e-06	9442	1778.1	238.512
NDUR9	9	9_DU_Tepalcate	Zea mays ssp. mexicana	Durango	Durango	0.08538	0.15253	0.2439	0.25832	8.60012e-07	5666	951.4	143.046
NDUR10	10	10_DU_Calabacillas	Zea mays ssp. mexicana	Durango	Durango	0.10522	0.14898	0.27872	0.24105	8.05926e-07	6570	1502.8	143.068
ZDNA11	11	11_ZDN_Embocada	Zea diploperennis	Zea diploperennis-Na	Nayarit	0.03334	0.1116	0.31336	0.33738	2.91414e-07	1763	329.1	47.2647
ZDNA12	12	12_ZDN_Arr_La_Mesa	Zea diploperennis	Zea diploperennis-Na	Nayarit	0.0333	0.11093	0.31463	0.34301	3.21379e-07	1921	330.9	52.752
ZDNA13	13	13_ZDN_Char_Verde	Zea diploperennis	Zea diploperennis-Na	Nayarit	0.03311	0.10661	0.28741	0.31967	2.59578e-07	1688	379.4	37.0865
MDOB14	14	14_MC_Mdoblado	Zea mays ssp. mexicana	Mesa Central	Guanajuato	0.15481	0.16974	0.38932	0.24515	1.36134e-06	8795	1831.2	226.111
CHUR15	15	15_MC_Changuitiro	Zea mays ssp. mexicana	Mesa Central	Michoacán	0.16955	0.17522	0.33424	0.22949	1.67647e-06	11121	1928	286.14
CHUR16	16	16_MC_Chur_Noria	Zea mays ssp. mexicana	Mesa Central	Michoacán	0.16805	0.17735	0.36069	0.23694	1.36741e-06	8911	1862.3	225.108
CHUR17	17	17_MC_Chur_K334	Zea mays ssp. mexicana	Mesa Central	Michoacán	0.16196	0.17279	0.34867	0.23577	1.40609e-06	9261	1852.2	233.968
CHUR18	18	18_MC_Cerro_Chur	Zea mays ssp. mexicana	Mesa Central	Michoacán	0.16967	0.16196	0.33507	0.21146	1.26579e-06	9230	2159.8	206.287
PENJ19	19	19_MC_Patambaro	Zea mays ssp. mexicana	Mesa Central	Michoacán	0.15461	0.1716	0.3616	0.24007	1.29379e-06	8375	1768.6	219.63
PENJ20	20	20_MC_Penjamillo	Zea mays ssp. mexicana	Mesa Central	Michoacán	0.16323	0.16593	0.40784	0.24074	1.27712e-06	8314	1940.2	218.11
MCUI21	21	21_MC_Chuc_Cop	Zea mays ssp. mexicana	Mesa Central	Michoacán	0.17427	0.17032	0.37267	0.22551	1.48536e-06	9627	2027.3	243.232
MCUI22	22	22_MC_SCristobal	Zea mays ssp. mexicana	Mesa Central	Michoacán	0.17853	0.15472	0.37632	0.20649	1.17781e-06	8027	2291.5	174.939
MCUI23	23	23_MC_Hda_Estancia	Zea mays ssp. mexicana	Mesa Central	Michoacán	0.18845	0.16946	0.3651	0.21642	1.7601e-06	11455	2157.9	294.748
MORO24	24	24_MC_Tupatarillo	Zea mays ssp. mexicana	Mesa Central	Michoacán	0.17435	0.17313	0.38306	0.23186	1.43931e-06	9192	1981.3	236.518
MORO25	25	25_MC_Cepio	Zea mays ssp. mexicana	Mesa Central	Guanajuato	0.17315	0.15715	0.37418	0.21653	1.73515e-06	11545	2157.1	302.938
MORO26	26	26_MC_Pinicuaro	Zea mays ssp. mexicana	Mesa Central	Guanajuato	0.17915	0.17075	0.39271	0.22892	1.65003e-06	10561	2041	289.985
YURI27	27	27_MC_Uriangato	Zea mays ssp. mexicana	Mesa Central	Guanajuato	0.1827	0.18348	0.37709	0.23984	1.87223e-06	11607	1906.8	337.776
YURI28	28	28_MC_Salteador	Zea mays ssp. mexicana	Mesa Central	Guanajuato	0.17048	0.17338	0.33893	0.2282	1.68233e-06	11267	1974.7	289.84
MVIJ29	29	29_MC_VJiménez	Zea mays ssp. mexicana	Mesa Central	Michoacán	0.15527	0.18742	0.34646	0.25916	1.67743e-06	9884	1553.5	287.537
MVIJ30	30	30_MC_Maravatio	Zea mays ssp. mexicana	Mesa Central	Michoacán	0.16067	0.16538	0.3378	0.23037	1.96137e-06	12213	1868	335.276
MORE31	31	31_MC_Quinceo	Zea mays ssp. mexicana	Mesa Central	Michoacán	0.1651	0.17818	0.34132	0.23734	1.55011e-06	10146	1831.5	266.067
INDA32	32	32_MC_Indaparapeo	Zea mays ssp. mexicana	Mesa Central	Michoacán	0.18607	0.21181	0.34668	0.25154	1.47444e-06	8873	1671.2	232.707
INDA33	33	33_MC_Lucas_Pio	Zea mays ssp. mexicana	Mesa Central	Michoacán	0.15551	0.17266	0.3751	0.24433	1.31863e-06	8118	1762.5	208.816
INDA34	34	34_MC_Jaripeo	Zea mays ssp. mexicana	Mesa Central	Michoacán	0.21097	0.22834	0.37207	0.25241	1.60512e-06	9373	1736.8	264.309
MORE35	35	35_MC_SA_Maiz	Zea mays ssp. mexicana	Mesa Central	Michoacán	0.17245	0.17469	0.37937	0.23486	1.66644e-06	10336	1910.6	283.813
TARI36	36	36_MC_BJuárez	Zea mays ssp. mexicana	Mesa Central	Michoacán	0.17918	0.16787	0.40611	0.22479	1.54574e-06	9903	2070.2	271.907
TARI37	37	37_MC_SA_del_Arco	Zea mays ssp. mexicana	Mesa Central	Michoacán	0.16028	0.16925	0.40388	0.23869	1.34242e-06	8410	1851.1	225.344
MPUR38	38	38_MC_Batuecas	Zea mays ssp. mexicana	Mesa Central	Michoacán	0.16623	0.17104	0.38831	0.23969	1.53158e-06	9686	1890.5	265.9
MPUR39	39	39_MC_Puruandiro	Zea mays ssp. mexicana	Mesa Central	Michoacán	0.17309	0.18645	0.43883	0.26619	1.69161e-06	9728	1729.4	306.245
MPUR40	40	40_MC_Cerano	Zea mays ssp. mexicana	Mesa Central	Michoacán	0.1787	0.18527	0.42161	0.25241	1.46306e-06	8744	1837.1	246.636
SJER41	41	41_MC_SJeronimo	Zea mays ssp. mexicana	Mesa Central	Jalisco	0.14507	0.18064	0.40814	0.27976	1.36328e-06	8245	1502.4	248.717
MZAM42	42	42_MC_Ucacuaro	Zea mays ssp. mexicana	Mesa Central	Michoacán	0.15737	0.18189	0.33674	0.25272	1.90755e-06	11546	1625	348.138
MZAM43	43	43_EL_Salitre	Zea mays ssp. mexicana	Mesa Central	Michoacán	0.16711	0.17093	0.36328	0.23919	1.51332e-06	10238	1975.6	263.449
MZAM44	44	44_MC_Zarquillas	Zea mays ssp. mexicana	Mesa Central	Michoacán	0.17799	0.17259	0.36461	0.22621	1.54486e-06	10294	2050	264.734
CHGO45	45	45_MC_SJ_Irapeo	Zea mays ssp. mexicana	Chalco	Michoacán	0.17063	0.17221	0.41183	0.24365	1.33067e-06	8782	2005.4	230.296
MCUI46	46	46_MC_Rincon_DPedro	Zea mays ssp. mexicana	Chalco	Michoacán	0.15056	0.18115	0.35192	0.25954	1.39275e-06	8630	1591.1	231.262
CHMI47	47	47_CH_L_Cardenas	Zea mays ssp. mexicana	Chalco	Michoacán	0.12685	0.16997	0.34283	0.26986	1.27561e-06	7938	1425	217.866
CHMI48	48	48_CH_Opopeo	Zea mays ssp. mexicana	Chalco	Michoacán	0.17019	0.17892	0.36485	0.24002	1.57282e-06	10135	1869.1	278.244
CHGO49	49	49_MC_Cd_Hidalgo	Zea mays ssp. mexicana	Chalco	Michoacán	0.17292	0.1734	0.34878	0.23268	1.66738e-06	11097	2003.7	285.369
CHDF50	50	50_CH_Milpa_Alta	Zea mays ssp. mexicana	Chalco	México	0.1662	0.18778	0.42657	0.26287	1.28453e-06	7793	1701.1	226.716
CHDF51	51	51_CH_Tlalpan	Zea mays ssp. mexicana	Chalco	México	0.15516	0.16706	0.3444	0.23622	1.56749e-06	9922	1829.1	255.226
CHDF52	52	52_CH_Xochimilco	Zea mays ssp. mexicana	Chalco	México	0.17518	0.16908	0.40631	0.23181	1.25683e-06	8208	2064.1	211.078
CHAP53	53	53_CH_Chapultepec	Zea mays ssp. mexicana	Chalco	México	0.18055	0.17785	0.34724	0.22785	1.70259e-06	11172	2009.6	287.27
CHAP54	54	54_CH_SJ_Llanito	Zea mays ssp. mexicana	Chalco	México	0.19055	0.18183	0.38323	0.2331	1.82508e-06	11478	2035.4	323.755
CHAP55	55	55_CH_El_Pedregal	Zea mays ssp. mexicana	Chalco	México	0.21458	0.20124	0.3673	0.22438	1.78026e-06	11191	2074.9	307.158
CHAP56	56	56_CH_SM_Rayon	Zea mays ssp. mexicana	Chalco	México	0.19274	0.18144	0.33879	0.21739	1.81409e-06	11924	2098.7	306.775
TOLU57	57	57_CH_San_Isidro	Zea mays ssp. mexicana	Chalco	México	0.15674	0.15251	0.35635	0.22211	1.62946e-06	10631	2049	268.575
TOLU58	58	58_CH_Cacalomacan	Zea mays ssp. mexicana	Chalco	México	0.1716	0.16187	0.3712	0.21881	1.47969e-06	9913	2127.1	250.35
TOLU59	59	59_CH_San_Mateo	Zea mays ssp. mexicana	Chalco	México	0.19438	0.18444	0.36674	0.22374	1.72126e-06	11094	2053.3	304.497
TOLU60	60	60_CH_Toluca	Zea mays ssp. mexicana	Chalco	México	0.17707	0.17309	0.33346	0.22349	1.78372e-06	11935	2045.1	306.929
TOLU61	61	61_CH_Xonacatlan	Zea mays ssp. mexicana	Chalco	México	0.22381	0.19197	0.34137	0.20686	1.95373e-06	12955	2272.4	327.212
CHTX62	62	62_CH_Purificacion	Zea mays ssp. mexicana	Chalco	México	0.19576	0.1816	0.31283	0.21174	2.04953e-06	13429	2101.3	345.269
CHTX63	63	63_CH_San_Dieguito	Zea mays ssp. mexicana	Chalco	México	0.15653	0.16184	0.32707	0.22833	1.8032e-06	11988	1943.2	314.364
CHTX64	64	64_CH_Boyeros	Zea mays ssp. mexicana	Chalco	México	0.16733	0.17721	0.4097	0.24377	1.27201e-06	8042	1849.7	220.911
AMEC65	65	65_CH_N_Amecameca	Zea mays ssp. mexicana	Chalco	México	0.18589	0.16805	0.35242	0.21388	1.75514e-06	11887	2212.4	300.279
AMEC66	66	66_CH_Amecameca	Zea mays ssp. mexicana	Chalco	México	0.20186	0.18474	0.39103	0.22924	1.51542e-06	9989	2166.5	256.819
AMEC67	67	67_CH_Zoyatzingo	Zea mays ssp. mexicana	Chalco	México	0.16484	0.16337	0.42258	0.2358	1.28459e-06	8374	1988	224.38
AMEC68	68	68_CH_Ayapango	Zea mays ssp. mexicana	Chalco	México	0.16554	0.15715	0.42499	0.23151	1.1207e-06	7654	2118.6	193.429
AMEC69	69	69_CH_Cuijingo	Zea mays ssp. mexicana	Chalco	México	0.16245	0.16392	0.39731	0.23898	1.29705e-06	8501	1972.1	218.607
AMEC70	70	70_CH_Tepopula	Zea mays ssp. mexicana	Chalco	México	0.17794	0.16305	0.35029	0.21231	1.69322e-06	11376	2168.9	287.38
AMEC71	71	71_CH_SA_Tlaltecahuacan	Zea mays ssp. mexicana	Chalco	México	0.1904	0.17292	0.33388	0.21374	1.9256e-06	13129	2190.4	331.68
CHAL72	72	72_CH_Tlapala	Zea mays ssp. mexicana	Chalco	México	0.17211	0.15985	0.40706	0.2272	1.27373e-06	8717	2165.7	220.236
CHAL73	73	73_CH_Atlazalpan	Zea mays ssp. mexicana	Chalco	México	0.17001	0.15977	0.39681	0.22613	1.41769e-06	9552	2137.8	245.718
CHAL74	74	74_CH_Cocotitlan	Zea mays ssp. mexicana	Chalco	México	0.18506	0.15237	0.3584	0.19887	1.24483e-06	9125	2450.9	198.776
CHAL75	75	75_CH_Temamatla	Zea mays ssp. mexicana	Chalco	México	0.18342	0.16959	0.35573	0.2138	1.64191e-06	11016	2164.5	278.293
CHPU76	76	76_CH_Cd_Serdan	Zea mays ssp. mexicana	Chalco	Puebla	0.14858	0.17428	0.34624	0.24866	1.43932e-06	9010	1656.1	241.384
CHPU77	77	77_CH_SMa_Coatepec	Zea mays ssp. mexicana	Chalco	Puebla	0.1623	0.17967	0.36118	0.24729	1.513e-06	9656	1761.3	265.022
CHPU78	78	78_CH_Gpe_Libertad	Zea mays ssp. mexicana	Chalco	Puebla	0.16247	0.17466	0.36195	0.23774	1.34876e-06	8692	1846.4	219.58
CHPU79	79	79_CH_SF_Independencia	Zea mays ssp. mexicana	Chalco	Puebla	0.17157	0.16664	0.37864	0.22823	1.48293e-06	9883	2077	254.121
CHPU80	80	80_CH_SN_B_Aires	Zea mays ssp. mexicana	Chalco	Puebla	0.16488	0.15319	0.37067	0.21611	1.05589e-06	7541	2226.8	161.906
TLAX81	81	81_CH_Tenancingo	Zea mays ssp. mexicana	Chalco	Tlaxcala	0.14381	0.17738	0.3708	0.27414	1.60846e-06	9576	1528	278.67
SNRA82	82	82_CH_SN_Ranchos	Zea mays ssp. mexicana	Chalco	Puebla	0.15395	0.17374	0.35003	0.2446	1.45938e-06	9351	1751.4	240.373
BGUA83	83	83_BA_Tablillo	Zea mays ssp. parviglumis	Balsas	Jalisco	0.2139	0.18756	0.3271	0.20494	2.34495e-06	14965	2218.9	378.175
BGUA84	84	84_BA_EL_Rodeo	Zea mays ssp. parviglumis	Balsas	Jalisco	0.19608	0.19592	0.31908	0.22626	2.40842e-06	14346	1927.7	404.652
BGUA85	85	85_BA_La_Cienega_Ahu	Zea mays ssp. parviglumis	Balsas	Jalisco	0.17717	0.17	0.30099	0.2173	2.17636e-06	15076	2125.9	380.775
BGUA86	86	86_BA_Zacatongo	Zea mays ssp. parviglumis	Balsas	Jalisco	0.16893	0.16429	0.37645	0.22527	1.88724e-06	11626	2044.4	311.706
BGUA87	87	87_BA_Carboneras	Zea mays ssp. parviglumis	Balsas	Jalisco	0.19929	0.17376	0.33225	0.20485	1.74948e-06	11689	2286.7	256.863
BQUE88	88	88_BA_Quexpan	Zea mays ssp. parviglumis	Balsas	Jalisco	0.14706	0.1762	0.25753	0.23681	1.98679e-06	12651	1628	325.379
BGUA89	89	89_BA_Amatlan_Nay	Zea mays ssp. parviglumis	Balsas	Nayarit	0.16526	0.18324	0.29206	0.23386	1.91404e-06	11789	1732.6	297.805
BGUA90	90	90_BA_K8_Guachinango	Zea mays ssp. parviglumis	Balsas	Jalisco	0.20639	0.19074	0.29568	0.21074	2.54004e-06	16207	2116.7	416.99
BEJU91	91	91_BA_Eju_Cristo_Rey	Zea mays ssp. parviglumis	Balsas	Jalisco	0.16533	0.17829	0.33389	0.23449	1.60354e-06	10309	1834.4	270.286
BEJU92	92	92_BA_Ej_Naranjos	Zea mays ssp. parviglumis	Balsas	Jalisco	0.1728	0.16798	0.34459	0.22233	1.94912e-06	11852	1988	310.879
BEJU93	93	93_BA_San_Lorenzo	Zea mays ssp. parviglumis	Balsas	Jalisco	0.10476	0.16435	0.25946	0.25725	1.10124e-06	7352	1195.2	189.081
BEJU94	94	94_BA_Ejutla_Grullo	Zea mays ssp. parviglumis	Balsas	Jalisco	0.10685	0.16826	0.29186	0.27476	1.29048e-06	6844	1087.5	183.408
BEJU95	95	95_BA_Agua_Caliente	Zea mays ssp. parviglumis	Balsas	Jalisco	0.10181	0.14854	0.26481	0.24872	1.37982e-06	8607	1285.3	217.384
MALI96	96	96_BA_Malinalco	Zea mays ssp. parviglumis	Balsas	México	0.16251	0.17615	0.35929	0.23788	1.41951e-06	9018	1819.9	227.784
BMOR97	97	97_BA_Amatlan_Mor	Zea mays ssp. parviglumis	Balsas	Morelos	0.1712	0.19576	0.29196	0.23829	1.93357e-06	12224	1701	335.44
BMOR98	98	98_BA_Huilotepec	Zea mays ssp. parviglumis	Balsas	Morelos	0.15311	0.24463	0.29965	0.32823	2.22826e-06	10049	949.6	440.146
BIXC99	99	99_BA_Ixcateopan	Zea mays ssp. parviglumis	Balsas	Guerrero	0.18805	0.17522	0.35478	0.21932	1.91224e-06	11749	2095.5	302.149
BIXC100	100	100_BA_Ixc_Pachivia	Zea mays ssp. parviglumis	Balsas	Guerrero	0.19693	0.16429	0.36887	0.20542	2.15478e-06	13589	2309.6	356.529
BIXC101	101	101_BA_Ixcapuzalco	Zea mays ssp. parviglumis	Balsas	Guerrero	0.19817	0.15082	0.3632	0.18891	2.27522e-06	14666	2477.8	370.729
BZAC102	102	102_BA_K3_Ixcapuzalco	Zea mays ssp. parviglumis	Balsas	Guerrero	0.21286	0.16646	0.38307	0.19625	2.00754e-06	12794	2429.9	335.591
BIXC103	103	103_BA_Llano_Merced	Zea mays ssp. parviglumis	Balsas	Guerrero	0.21762	0.16597	0.38148	0.19069	1.97708e-06	12608	2491.2	318.731
BZAC104	104	104_BA_Ahuacatitlan	Zea mays ssp. parviglumis	Balsas	Guerrero	0.17715	0.17466	0.3417	0.22531	1.84024e-06	11458	1984.6	294.671
BZAC105	105	105_BA_Alcholoa	Zea mays ssp. parviglumis	Balsas	Guerrero	0.21123	0.16727	0.35518	0.19699	2.27694e-06	14651	2408.5	376.903
BZAC106	106	106_BA_R_del_Sauce	Zea mays ssp. parviglumis	Balsas	Guerrero	0.2034	0.18886	0.34995	0.22021	2.16581e-06	13066	2061.7	358.648
BZAC107	107	107_BA_Zacatlancillo	Zea mays ssp. parviglumis	Balsas	Guerrero	0.2209	0.14615	0.36836	0.17287	1.63887e-06	11120	2725.8	238.849
BZAC108	108	108_BA_Jumapa	Zea mays ssp. parviglumis	Balsas	Guerrero	0.20791	0.16018	0.41725	0.20114	1.74111e-06	11073	2466.6	285.009
BTEL109	109	109_BA_Amates_Gdes	Zea mays ssp. parviglumis	Balsas	Guerrero	0.2068	0.16382	0.38912	0.19999	1.836e-06	11819	2410.7	304.102
BZAC110	110	110_BA_Guamuchil	Zea mays ssp. parviglumis	Balsas	Guerrero	0.18563	0.1642	0.33828	0.21016	2.23837e-06	14257	2210.7	366.572
BZAC111	111	111_BA_Cacahuatlan	Zea mays ssp. parviglumis	Balsas	Guerrero	0.19921	0.16722	0.37745	0.20456	2.01337e-06	12624	2288	338.485
BTEL112	112	112_BA_Acapetlahuaya	Zea mays ssp. parviglumis	Balsas	Guerrero	0.16953	0.14864	0.39205	0.21247	1.65809e-06	10598	2243.5	267.767
BTEL113	113	113_BA_El_Texcal	Zea mays ssp. parviglumis	Balsas	Guerrero	0.17917	0.15717	0.38272	0.21349	2.20567e-06	13578	2177.4	382.976
BAPX114	114	114_BA_K22_Apaxtla	Zea mays ssp. parviglumis	Balsas	Guerrero	0.19157	0.1779	0.325	0.21327	2.33954e-06	14607	2084.9	383.128
BAPX115	115	115_BA_Oxtotitlan	Zea mays ssp. parviglumis	Balsas	Guerrero	0.20478	0.18096	0.33004	0.2084	2.23304e-06	14001	2173.8	353.741
BOLI116	116	116_BA_Olinala	Zea mays ssp. parviglumis	Balsas	Guerrero	0.21971	0.18397	0.39743	0.21104	1.81237e-06	11229	2301.2	294.579
BHUI117	117	117_BA_Llano_Villegas	Zea mays ssp. parviglumis	Balsas	Guerrero	0.18411	0.17466	0.3233	0.22194	2.26447e-06	14262	2058.1	382.295
BHUI118	118	118_BA_Paso_Morelos	Zea mays ssp. parviglumis	Balsas	Guerrero	0.20959	0.19861	0.31385	0.21837	2.41057e-06	14982	2047.4	401.602
BMAZ119	119	119_BA_Aahuizotla	Zea mays ssp. parviglumis	Balsas	Guerrero	0.19865	0.1899	0.36408	0.23153	2.32856e-06	13971	1996.8	421.369
BMAZ120	120	120_BA_Palo_Blanco	Zea mays ssp. parviglumis	Balsas	Guerrero	0.21557	0.21498	0.34479	0.2424	2.80002e-06	15489	1865	513.233
BMAZ121	121	121_BA_Ahuehuetzingo	Zea mays ssp. parviglumis	Balsas	Guerrero	0.18949	0.19164	0.45537	0.26011	1.7102e-06	9889	1871.2	311.15
BCOL122	122	122_BA_Tepecochitlan	Zea mays ssp. parviglumis	Balsas	Guerrero	0.15069	0.16326	0.46716	0.26068	1.36171e-06	8095	1786.3	235.438
BMAZ123	123	123_BA_VH_Colotlipa	Zea mays ssp. parviglumis	Balsas	Guerrero	0.17667	0.1603	0.36355	0.21114	1.73934e-06	11131	2189	281.246
BCOL124	124	124_BA_El_Salado	Zea mays ssp. parviglumis	Balsas	Guerrero	0.22123	0.17056	0.36498	0.19162	1.55112e-06	10602	2518.4	241.436
BCOL125	125	125_BA_Colotlipa	Zea mays ssp. parviglumis	Balsas	Guerrero	0.19417	0.17337	0.31969	0.20806	2.41838e-06	15479	2196.3	398.129
BMAZ126	126	126_BA_El_Ocotito	Zea mays ssp. parviglumis	Balsas	Guerrero	0.16417	0.20142	0.30526	0.2533	1.80192e-06	10599	1516.6	298.979
BMAZ127	127	127_BA_El_Rincon	Zea mays ssp. parviglumis	Balsas	Guerrero	0.1629	0.17365	0.40762	0.25871	1.83668e-06	10863	1784.3	327.615
BSAU128	128	128_BA_El_Saucito	Zea mays ssp. parviglumis	Balsas	Jalisco	0.1486	0.20404	0.26972	0.25182	1.53074e-06	9230	1339.4	247.436
BTEJ129	129	129_BA_K106_Tol_Alt	Zea mays ssp. parviglumis	Balsas	México	0.18577	0.15264	0.39116	0.2054	1.74731e-06	11285	2324.5	285.133
BTEJ130	130	130_BA_K109_Tol_Alt	Zea mays ssp. parviglumis	Balsas	México	0.21692	0.17569	0.35276	0.19636	2.29238e-06	14586	2355.1	375.207
BTEJ131	131	131_BA_Barr_Ixtapan	Zea mays ssp. parviglumis	Balsas	México	0.19985	0.15928	0.34868	0.19227	2.24138e-06	14509	2382.2	366.64
BTEJ132	132	132_BA_Plaza_Gallos	Zea mays ssp. parviglumis	Balsas	México	0.2273	0.17072	0.34604	0.18699	2.50619e-06	16161	2464.8	415.551
BOTZ133	133	133_BA_Zacazonapan	Zea mays ssp. parviglumis	Balsas	México	0.21509	0.17122	0.33967	0.19409	2.40889e-06	15491	2367.8	398.54
BOTZ134	134	134_BA_Acatitlan	Zea mays ssp. parviglumis	Balsas	México	0.21112	0.16297	0.33782	0.18811	2.47171e-06	15985	2418.1	403.821
BZUL135	135	135_BA_K35_Zuluapan	Zea mays ssp. parviglumis	Balsas	México	0.20232	0.16985	0.40871	0.21884	2.04699e-06	12840	2282.5	352.53
BZUL136	136	136_BA_K8_Zuluapan	Zea mays ssp. parviglumis	Balsas	México	0.2071	0.15678	0.36578	0.18662	2.07349e-06	13523	2474.6	341.65
BVBR137	137	137_BA_Sto_Tomas	Zea mays ssp. parviglumis	Balsas	México	0.21246	0.16444	0.37576	0.19633	2.08504e-06	13506	2440.5	347.376
BVBR138	138	138_BA_SN_Tolentino	Zea mays ssp. parviglumis	Balsas	México	0.21402	0.20194	0.39201	0.23817	2.63033e-06	14745	1949.9	488.596
BTAL139	139	139_BA_Pinzanes	Zea mays ssp. parviglumis	Balsas	México	0.21826	0.17783	0.34948	0.1978	2.54379e-06	15894	2309.5	436.473
BTAL140	140	140_BA_Pueblo_Nuevo	Zea mays ssp. parviglumis	Balsas	México	0.19965	0.17993	0.41473	0.23413	2.07101e-06	12494	2116.2	363.478
BPCH141	141	141_BA_Pena_Blanca	Zea mays ssp. parviglumis	Balsas	México	0.19022	0.17657	0.42829	0.23582	1.9799e-06	11686	2033.9	352.507
BPCH142	142	142_BA_Col_Moctezuma	Zea mays ssp. parviglumis	Balsas	México	0.15987	0.18139	0.35635	0.25088	1.83356e-06	10896	1684.1	317.018
BPCH143	143	143_BA_Huixtitla	Zea mays ssp. parviglumis	Balsas	México	0.20137	0.14955	0.38676	0.18963	1.67772e-06	11094	2519	264.305
BPCH144	144	144_BA_Cuad_Nueva	Zea mays ssp. parviglumis	Balsas	México	0.2102	0.18065	0.3549	0.21285	2.19355e-06	13680	2212.9	358.861
BPCH145	145	145_BA_SF_Asis	Zea mays ssp. parviglumis	Balsas	México	0.19719	0.16441	0.3277	0.19925	2.52404e-06	16090	2275.1	413.753
BCAR146	146	146_BA_Cuirindalillo	Zea mays ssp. parviglumis	Balsas	Michoacán	0.18077	0.28665	0.43023	0.42643	2.70831e-06	10038	902.4	547.745
BCAR147	147	147_BA_Pto_Cruz	Zea mays ssp. parviglumis	Balsas	Michoacán	0.16432	0.20063	0.4898	0.31502	1.89264e-06	9914	1450.4	350.552
BCAR148	148	148_BA_Pto_Coyote	Zea mays ssp. parviglumis	Balsas	Michoacán	0.20264	0.18049	0.33839	0.21152	2.3211e-06	14483	2157.2	388.213
BNOC149	149	149_BA_Palo_Brasil	Zea mays ssp. parviglumis	Balsas	Michoacán	0.20473	0.19081	0.33359	0.21887	2.52865e-06	15320	2036.8	445.727
BRED150	150	150_BA_La_Redonda	Zea mays ssp. parviglumis	Balsas	Michoacán	0.15591	0.2303	0.46495	0.36159	2.22161e-06	9932	1052.5	435.066
BNOC151	151	151_BA_Charco_verde	Zea mays ssp. parviglumis	Balsas	Michoacán	0.20742	0.17919	0.3326	0.20596	2.39233e-06	15126	2210.5	396.65
BNOC152	152	152_BA_Patambo	Zea mays ssp. parviglumis	Balsas	Michoacán	0.19405	0.17189	0.34499	0.21461	2.45529e-06	15310	2165.3	420.26
BHUE153	153	153_BA_Erendira	Zea mays ssp. parviglumis	Balsas	Michoacán	0.18955	0.18554	0.37434	0.23512	2.21277e-06	13048	1931.3	393.583
BTIQ154	154	154_BA_El_Rodeo_Tiq	Zea mays ssp. parviglumis	Balsas	Michoacán	0.18661	0.182	0.43065	0.25125	1.9026e-06	11297	1948.3	340.784
BHUE155	155	155_BA_La_Crucita	Zea mays ssp. parviglumis	Balsas	Michoacán	0.20287	0.21183	0.31293	0.23448	2.65912e-06	15311	1802.1	481.678
BHUE156	156	156_BA_Quenchendio	Zea mays ssp. parviglumis	Balsas	Michoacán	0.18306	0.15716	0.38479	0.20785	1.17103e-06	7981	2316.1	178.38
BHUE157	157	157_BA_Tiringucha	Zea mays ssp. parviglumis	Balsas	Michoacán	0.16937	0.20367	0.30947	0.2594	2.72753e-06	14461	1470.6	511.529
BTIQ158	158	158_BA_Tiquicheo	Zea mays ssp. parviglumis	Balsas	Michoacán	0.22219	0.20297	0.31583	0.21102	2.91982e-06	17681	2103.1	514.515
BTUZ159	159	159_BA_Zapote_Gde	Zea mays ssp. parviglumis	Balsas	Michoacán	0.19517	0.21187	0.32616	0.24267	1.97514e-06	11685	1753.3	329.506
BTUZ160	160	160_BA_Riva_Palacio	Zea mays ssp. parviglumis	Balsas	Michoacán	0.23496	0.19834	0.35918	0.21172	2.28563e-06	13941	2213	393.236
BTUZ161	161	161_BA_Cascalote	Zea mays ssp. parviglumis	Balsas	Michoacán	0.16248	0.16531	0.33293	0.22894	1.91907e-06	12102	1944.3	311.195
BJUA162	162	162_BA_Laureles	Zea mays ssp. parviglumis	Balsas	Michoacán	0.17071	0.16801	0.4615	0.2568	1.85994e-06	10918	1924	329.242
BJUA163	163	163_BA_Los_Guajes	Zea mays ssp. parviglumis	Balsas	Michoacán	0.21998	0.17492	0.36878	0.20233	2.10037e-06	13437	2373.5	345.578
BJUA164	164	164_BA_El_Capulin	Zea mays ssp. parviglumis	Balsas	Michoacán	0.22445	0.20115	0.34733	0.22045	2.93762e-06	17166	2080.7	540.166
BTZI165	165	165_BA_Tafetan	Zea mays ssp. parviglumis	Balsas	Michoacán	0.18802	0.15743	0.36598	0.20298	2.14413e-06	13813	2297.2	362.373
BTZI166	166	166_BA_Paso_Ancho	Zea mays ssp. parviglumis	Balsas	Michoacán	0.19152	0.1518	0.35191	0.1943	2.31234e-06	14938	2366.9	384.329
BTZI167	167	167_BA_Los_Azares	Zea mays ssp. parviglumis	Balsas	Michoacán	0.23462	0.1875	0.36792	0.20439	2.02756e-06	12903	2361.4	326.025
BTAC168	168	168_BA_Arroyo_Apo	Zea mays ssp. parviglumis	Balsas	Michoacán	0.19501	0.16903	0.40134	0.21676	1.79015e-06	11360	2228	304.529
BTAC169	169	169_BA_Canales	Zea mays ssp. parviglumis	Balsas	Michoacán	0.17216	0.17132	0.31967	0.22183	2.01651e-06	12828	1970	329.902
BTAR170	170	170_BA_La_Perimera	Zea mays ssp. parviglumis	Balsas	Michoacán	0.18232	0.18351	0.31262	0.22344	1.94178e-06	12586	1956.7	323.504
BTAR171	171	171_BA_Hoyo_del_Aire	Zea mays ssp. parviglumis	Balsas	Michoacán	0.15971	0.17892	0.31656	0.2395	1.65747e-06	10349	1731.3	261.33
BTAR172	172	172_BA_La_Purisima	Zea mays ssp. parviglumis	Balsas	Michoacán	0.14776	0.17585	0.31184	0.24312	1.47246e-06	9084	1606.2	229.5
BTAR173	173	173_BA_SJ_Obrero	Zea mays ssp. parviglumis	Balsas	Michoacán	0.17414	0.18403	0.30786	0.22584	1.91061e-06	12619	1914.3	324.506
BOAX174	174	174-BA_El_Rodeo_Ox	Zea mays ssp. parviglumis	Balsas	Oaxaca	0.1342	0.17372	0.28323	0.24645	1.48083e-06	9239	1465.1	233.337
BOAX175	175	175_BA_SC_Honduras	Zea mays ssp. parviglumis	Balsas	Oaxaca	0.14255	0.16462	0.31523	0.23532	1.08444e-06	7555	1790.8	164.576
BMAN176	176	176_BA_Rodeo_Toliman	Zea mays ssp. parviglumis	Balsas	Jalisco	0.16859	0.17831	0.29631	0.2279	1.89486e-06	12872	1915.9	331.084
BMAN177	177	177_BA_La_Lima	Zea mays ssp. parviglumis	Balsas	Jalisco	0.17141	0.16873	0.31584	0.22235	1.86049e-06	12935	2075.4	326.732
BMAN178	178	178_BA_SP_Toxin	Zea mays ssp. parviglumis	Balsas	Jalisco	0.13528	0.1678	0.28642	0.23999	1.6472e-06	10968	1588.5	287.582
BVPU179	179	179_BA_Jirosto	Zea mays ssp. parviglumis	Balsas	Jalisco	0.07587	0.13506	0.27782	0.27128	1.04336e-06	5970	949.5	159.923
BMAN180	180	180_BA_El_Sauz	Zea mays ssp. parviglumis	Balsas	Colima	0.12432	0.15418	0.26783	0.23459	1.47589e-06	10075	1632	231.77
BVPU181	181	181_BA_Cofradia	Zea mays ssp. parviglumis	Balsas	Jalisco	0.11425	0.18534	0.24824	0.25657	1.20151e-06	7219	1073.8	193.45
BVPU182	182	182_BA_La_Mina	Zea mays ssp. parviglumis	Balsas	Jalisco	0.25249	0.26974	0.38641	0.27765	2.2869e-06	11628	1674.8	411.175
BVPU183	183	183_BA_Cimientos	Zea mays ssp. parviglumis	Balsas	Jalisco	0.10497	0.17516	0.23823	0.26042	1.2131e-06	7166	1013.1	191.978
BVPU184	184	184_BA_Tepopote	Zea mays ssp. parviglumis	Balsas	Jalisco	0.09467	0.15579	0.25087	0.24016	7.63882e-07	6219	1155.8	134.435
BTCT185	185	185_BA_T_Colorada	Zea mays ssp. parviglumis	Balsas	Guerrero	0.17704	0.18202	0.36609	0.23714	1.75258e-06	10380	1876.1	278.205
BTCT186	186	186_BA_Tecoanapa	Zea mays ssp. parviglumis	Balsas	Guerrero	0.15832	0.16534	0.30993	0.22219	1.30867e-06	8842	1919.1	194.189
HUEH187	187	187_HU_Tablon	Zea mays ssp. huehuetenangensis	Huehuetenango	Huehuetenango	0.08808	0.14243	0.31634	0.27508	1.33445e-06	9551	1305.4	269.383
HUEH188	188	188_HU_Buxup	Zea mays ssp. huehuetenangensis	Huehuetenango	Huehuetenango	0.05301	0.12436	0.24766	0.29126	7.19276e-07	4472	687.4	114.97
ZLAB189	189	189_ZL_Agua_Blanca	Zea luxurians	Guatemala	Guatemala	0.05692	0.14086	0.26372	0.31489	6.08849e-07	3981	615.1	109.262
ZLJU190	190	190_ZL_Las_Majadas	Zea luxurians	Guatemala	Guatemala	0.04604	0.11955	0.2831	0.31677	5.00693e-07	3270	574	85.719
ZLJA191	191	191_ZL_Orellana	Zea luxurians	Guatemala	Guatemala	0.03385	0.10596	0.30446	0.32874	3.24698e-07	2147	433.9	54.2198
NICA192	192	192_ZN_Apacunca	Zea nicaraguensis	Zea nicaraguensis	Chinandega	0.03161	0.10855	0.34719	0.36805	3.34488e-07	1889	293.8	59.4
ZLOX193	193	193_ZL_A_Tambor	Zea luxurians	Zea luxurians-SFU	Oaxaca	0.02067	0.09366	0.22892	0.32902	1.66231e-07	1192	215.4	28.3702
NICA194	194	194_ZN_Sta_Petrona	Zea nicaraguensis	Zea nicaraguensis	Chinandega	0.03244	0.1102	0.29472	0.33754	2.6919e-07	1668	319.6	43.7112
ZDJA195	195	195_ZD_Corralitos	Zea diploperennis	Zea diploperennis-Jal	Jalisco	0.05865	0.1381	0.24762	0.3116	6.52843e-07	4531	642.5	116.46
ZDJA196	196	196_ZD_S_Miguel	Zea diploperennis	Zea diploperennis-Jal	Jalisco	0.05499	0.13414	0.29792	0.32995	5.98651e-07	3731	566.8	108.561
ZDJA197	197	197_ZD_Las_Joyas	Zea diploperennis	Zea diploperennis-Jal	Jalisco	0.05241	0.12435	0.31518	0.3227	4.94565e-07	3465	636.1	89.0669
ZPJA198	198	198_ZP_La_Mesa	Zea perennis	Zea perennis	Jalisco	0.10229	0.23579	0.26335	0.30993	7.96202e-07	3682	561.4	98.5997
ZPJA199	199	199_ZP_P_Ancha	Zea perennis	Zea perennis	Jalisco	0.11648	0.20221	0.28334	0.27628	7.26701e-07	5057	1156.8	110.109
ZPMI200	200	200_ZP_Ziracuaretiro	Zea perennis	Zea perennis-Ur	Michoacán	0.11892	0.19977	0.26514	0.27606	8.71916e-07	6176	1220.5	134.513
HUEH201	201	261_HU_Jacalte	Zea mays ssp. huehuetenangensis	Huehuetenango	Huehuetenango	0.07712	0.13248	0.27126	0.27366	1.00544e-06	7516	1198	193.244
ZDNA202	202	262_ZDN_Aserradero	Zea diploperennis	Zea diploperennis-Na	Nayarit	0.03663	0.11831	0.25228	0.32202	3.39542e-07	2084	349.5	53.6046
ZDNA203	203	263_ZDN_EL_Pino	Zea diploperennis	Zea diploperennis-Na	Nayarit	0.03601	0.11729	0.243	0.32258	3.61022e-07	2235	345.5	57.4849
ZDNA204	204	264_ZDN_Los_Zapotes	Zea diploperennis	Zea diploperennis-Na	Nayarit	0.03218	0.10529	0.29896	0.33381	3.04999e-07	1953	357.2	51.2322
TLAX205	205	265_CH_Pue_Aerop	Zea mays ssp. mexicana	Chalco	Puebla	0.12455	0.16823	0.30386	0.2541	1.3315e-06	8580	1430.1	216.652
CHPU206	206	266_CH_K18_Serdan	Zea mays ssp. mexicana	Chalco	Puebla	0.17664	0.17399	0.32252	0.21715	1.86397e-06	12441	2058.2	314.313
CHPU207	207	267_CH_K1_Aljojuca	Zea mays ssp. mexicana	Chalco	Puebla	0.15336	0.16925	0.30833	0.23279	1.71243e-06	11570	1832.3	297.549
CHPU208	208	268_CH_Tlachichuca	Zea mays ssp. mexicana	Chalco	Puebla	0.16957	0.16802	0.31516	0.21858	2.11343e-06	13708	2006.3	359.464
BNOC209	209	269_BA_K80_Vmadero	Zea mays ssp. parviglumis	Balsas	Michoacán	0.19023	0.16981	0.35186	0.21347	1.9904e-06	12705	2173.4	321.002
BCAR210	210	270_BA_Paso_Nu	Zea mays ssp. parviglumis	Balsas	Michoacán	0.19799	0.17751	0.34012	0.21187	2.21222e-06	13933	2156.3	365.387
BTAL211	211	271_BA_Nar_Chico	Zea mays ssp. parviglumis	Balsas	México	0.19798	0.17104	0.33935	0.20392	2.27813e-06	14432	2247.8	364.57
BZUL212	212	272_BA_K2_5_Zulu_Ting	Zea mays ssp. parviglumis	Balsas	México	0.18956	0.16641	0.40087	0.22117	1.95021e-06	12179	2197.9	334.398
BTAL213	213	273_BA_Anonas	Zea mays ssp. parviglumis	Balsas	México	0.22694	0.22568	0.32791	0.237	3.23898e-06	17253	1817.5	610.364
BOTZ214	214	274_BA_Smaría	Zea mays ssp. parviglumis	Balsas	México	0.20351	0.16461	0.3943	0.20735	1.94512e-06	12443	2350.3	326.288
BTEJ215	215	275_BA_Ej_SRosa	Zea mays ssp. parviglumis	Balsas	México	0.20461	0.1966	0.33804	0.22679	2.59606e-06	15223	1964.3	459.01
BTEJ216	216	276_BA_SM_Ixtapan	Zea mays ssp. parviglumis	Balsas	México	0.18764	0.15554	0.34726	0.19586	2.26232e-06	14545	2318.8	367.624
BTZI217	217	277_BA_Queretanillo	Zea mays ssp. parviglumis	Balsas	Michoacán	0.1922	0.17952	0.39022	0.22505	1.89325e-06	11785	2098.8	323.535
BTZI218	218	278_BA_Limoncito	Zea mays ssp. parviglumis	Balsas	Michoacán	0.20694	0.17165	0.37291	0.20957	2.17856e-06	13921	2302.1	373.19
BTZI219	219	279_BA_Tafetan	Zea mays ssp. parviglumis	Balsas	Michoacán	0.18744	0.18136	0.42376	0.23906	1.8443e-06	11066	1993.8	321.873
BNOC220	220	280_BA_Calabazas	Zea mays ssp. parviglumis	Balsas	Michoacán	0.19966	0.1819	0.37049	0.2284	2.15421e-06	13407	2121.2	367.947
ZLAB221	221	281_ZL_K2_Ipala	Zea luxurians	Guatemala	Guatemala	0.03936	0.11784	0.32661	0.34492	3.94173e-07	2325	428	65.5347
ZLAB222	222	282_ZL_Rancho_Ferdi	Zea luxurians	Guatemala	Guatemala	0.04262	0.12738	0.31649	0.3589	5.229e-07	2882	406.4	95.4343
ZLJA223	223	283_ZL_El_Rodeo	Zea luxurians	Guatemala	Guatemala	0.03366	0.10341	0.36031	0.34201	3.0605e-07	1944	437.6	50.9702
ZLJA224	224	284_ZL_Barr_Honda	Zea luxurians	Guatemala	Guatemala	0.04278	0.11854	0.30037	0.32118	3.93058e-07	2600	531.2	66.8387
ZDJA225	225	285_ZD_Manantlan	Zea diploperennis	Zea diploperennis-Jal	Jalisco	0.05196	0.13611	0.31937	0.34401	5.4514e-07	3186	482.4	96.0151
ZLOX226	226	286_ZL_Tambor593	Zea luxurians	Zea luxurians-SFU	Oaxaca	0.02026	0.0926	0.26707	0.35258	1.92564e-07	1228	187.7	34.6136
BTEJ227	227	287_BA_El_Estanco	Zea mays ssp. parviglumis	Balsas	México	0.21212	0.17904	0.34482	0.20339	2.24466e-06	14243	2270.8	366.315
ZPMI228	228	288_ZP_Ziracuaretiro	Zea perennis	Zea perennis-Ur	Michoacán	0.1158	0.20698	0.28326	0.29742	1.01447e-06	6462	1044.9	169.368
AMEC229	229	289_CH_SP_Nexapa	Zea mays ssp. mexicana	Chalco	México	0.17485	0.1776	0.32382	0.22179	1.74736e-06	11548	1962.1	291.646
CHAL230	230	290_CH_Temamatla	Zea mays ssp. mexicana	Chalco	México	0.18802	0.17009	0.31518	0.20675	2.19753e-06	14784	2188.8	380.14
CHTX231	231	291_CH_Pentecostes	Zea mays ssp. mexicana	Chalco	México	0.17542	0.17767	0.3345	0.22855	2.03159e-06	12865	1914.8	362.794
CHAL232	232	292_CH_SA_Metla	Zea mays ssp. mexicana	Chalco	México	0.15357	0.16119	0.48211	0.26631	1.20641e-06	7804	1906.9	214.19
CHAP233	233	293_CH_Mexicaltzingo	Zea mays ssp. mexicana	Chalco	México	0.15687	0.1679	0.46918	0.26939	1.26579e-06	7919	1824.2	223.41
CHAP234	234	294_CH_SMAtenco	Zea mays ssp. mexicana	Chalco	México	0.19386	0.17466	0.33717	0.21117	2.00573e-06	13340	2192.1	343.213
CHAP235	235	295_CH_SAN_Sebastian	Zea mays ssp. mexicana	Chalco	México	0.17882	0.17158	0.34044	0.22023	1.82681e-06	12110	2071.6	311.503
TOLU236	236	296_CH_Cuexcontitlan	Zea mays ssp. mexicana	Chalco	México	0.19934	0.19816	0.32022	0.2272	2.50238e-06	15146	1922.2	456.87
CHAP237	237	297_CH_SA_Ocotlan	Zea mays ssp. mexicana	Chalco	México	0.19697	0.17647	0.31997	0.20466	2.33328e-06	15706	2212.7	411.98
CHTX238	238	298_CH_Tocuila	Zea mays ssp. mexicana	Chalco	México	0.16032	0.17446	0.40389	0.2501	1.51461e-06	9310	1774.1	270.849
CHTX239	239	299_CH_La Paz	Zea mays ssp. mexicana	Chalco	México	0.15141	0.17707	0.28865	0.23294	1.71657e-06	11040	1677.7	278.899
MORO240	240	300_MC_Cuamio	Zea mays ssp. mexicana	Mesa Central	Michoacán	0.1967	0.18161	0.3206	0.21258	2.14661e-06	13889	2093.1	364.312
INDA241	241	301_MC_Em_Zapata	Zea mays ssp. mexicana	Mesa Central	Michoacán	0.20257	0.18591	0.33925	0.21558	2.18382e-06	14039	2124.6	376.27
TARI242	242	302_MC_SA_Pulque	Zea mays ssp. mexicana	Mesa Central	Michoacán	0.15636	0.16478	0.30964	0.22939	2.14306e-06	13878	1874.2	381.032
YURI243	243	303_MC_Puerta_Salto	Zea mays ssp. mexicana	Mesa Central	Michoacán	0.1893	0.16494	0.34642	0.20282	1.91849e-06	12755	2233.6	328.103
YURI244	244	304_MC_Huacao	Zea mays ssp. mexicana	Mesa Central	Michoacán	0.19193	0.17298	0.32275	0.20733	2.19974e-06	14411	2145.8	378.123
BJUA245	245	305_BA_Aguaje	Zea mays ssp. parviglumis	Balsas	Michoacán	0.21067	0.16441	0.37753	0.19592	2.04621e-06	13207	2420.2	339.693
BTAR246	246	306_BA_Purisima	Zea mays ssp. parviglumis	Balsas	Michoacán	0.16639	0.18515	0.32343	0.2413	1.9292e-06	11616	1719.3	327.617
BTUZ247	247	307_BA_El_Limon	Zea mays ssp. parviglumis	Balsas	Michoacán	0.17887	0.20591	0.38487	0.2738	2.43626e-06	12894	1549.6	456.138
BHUE248	248	308_BA_Pena_Prieta	Zea mays ssp. parviglumis	Balsas	Michoacán	0.18673	0.18925	0.35646	0.23899	2.27813e-06	13339	1861.4	402.203
BTAC249	249	309_BA_OjoA_Chupio	Zea mays ssp. parviglumis	Balsas	Michoacán	0.18127	0.19402	0.31988	0.23669	2.06223e-06	12347	1785.5	338.924
BTAC250	250	310_BA_Pedernales	Zea mays ssp. parviglumis	Balsas	Michoacán	0.15745	0.16907	0.3562	0.24046	1.67341e-06	10342	1816.4	271.203
BEJU251	251	311_BA_El_Estanco	Zea mays ssp. parviglumis	Balsas	Jalisco	0.16916	0.17194	0.36485	0.23202	1.59961e-06	9794	1918.9	251.988
BEJU252	252	312_BA_Cuyotomate	Zea mays ssp. parviglumis	Balsas	Jalisco	0.14642	0.17923	0.27268	0.24278	1.75539e-06	12006	1649.7	314.836
BVPU253	253	313_BA_Talpitita	Zea mays ssp. parviglumis	Balsas	Jalisco	0.10526	0.17591	0.26232	0.266	1.16151e-06	6700	1004.8	188.881
BVPU254	254	314_BA_Huista	Zea mays ssp. parviglumis	Balsas	Jalisco	0.09591	0.16378	0.26743	0.26888	1.0483e-06	6310	998.8	169.028
BVPU255	255	315_BA_Llano_Higo	Zea mays ssp. parviglumis	Balsas	Jalisco	0.09727	0.16869	0.22417	0.25846	1.13569e-06	7007	983.1	180.164
BVPU256	256	316_BA_Lamborin	Zea mays ssp. parviglumis	Balsas	Jalisco	0.1027	0.16824	0.32023	0.27964	9.74489e-07	5720	1057.6	156.939
BHUI257	257	317_BA_K1_Huitzuco	Zea mays ssp. parviglumis	Balsas	Guerrero	0.14765	0.17979	0.31726	0.25205	1.64917e-06	10123	1601.3	265.412
BOLI258	258	318_BA_VH_Olinala	Zea mays ssp. parviglumis	Balsas	Guerrero	0.16893	0.14849	0.39102	0.21176	1.81247e-06	11674	2255.3	300.35
BCOL259	259	319_BA_VH_Colotlipa	Zea mays ssp. parviglumis	Balsas	Guerrero	0.20308	0.18919	0.34181	0.21996	2.54108e-06	15215	2054.6	442.732
BPCH260	260	320_BA_SA_Zicatecoyan	Zea mays ssp. parviglumis	Balsas	México	0.18376	0.18847	0.32931	0.23045	1.94268e-06	11724	1860.4	307.498
BHUE261	261	321_BA_Chiripio	Zea mays ssp. parviglumis	Balsas	Michoacán	0.18707	0.17957	0.33004	0.22059	2.1894e-06	13825	2032.3	370.539
BNOC262	262	322_BA_Casa_Blanca	Zea mays ssp. parviglumis	Balsas	Michoacán	0.17259	0.17463	0.31635	0.2251	2.6067e-06	15596	1881.6	453.809
BTZI263	263	323_BA_K37Temascal	Zea mays ssp. parviglumis	Balsas	Michoacán	0.20685	0.16658	0.36095	0.19937	2.10055e-06	13696	2371.1	345.891
BTAR264	264	324_BA_K100_Ur_Card	Zea mays ssp. parviglumis	Balsas	Michoacán	0.15217	0.17688	0.33525	0.24884	1.68483e-06	10362	1665.2	284.416
BHUE265	265	325_BA_El_Guayabo	Zea mays ssp. parviglumis	Balsas	Michoacán	0.17564	0.18392	0.39616	0.24821	1.74018e-06	10389	1829.3	302.22
BCAR266	266	326_BA_Zapote	Zea mays ssp. parviglumis	Balsas	Michoacán	0.20362	0.17733	0.354	0.21416	2.13797e-06	13610	2219.2	349.972
BOTZ267	267	327_BA_Salitre_Puente	Zea mays ssp. parviglumis	Balsas	México	0.20119	0.16927	0.36429	0.20689	2.24767e-06	14154	2270.1	379.429
BTEJ268	268	328_BA_K116_Tol_Alt	Zea mays ssp. parviglumis	Balsas	México	0.21414	0.17763	0.34988	0.20244	2.66707e-06	16497	2273	465.479
HUAN269	269	329_MC_Tendeparacua	Zea mays ssp. mexicana	Mesa Central	Michoacán	0.16289	0.16344	0.32128	0.21921	2.00536e-06	12740	1937.9	334.149
HUAN270	270	330_MC_Tanimireche	Zea mays ssp. mexicana	Mesa Central	Michoacán	0.18378	0.18322	0.37362	0.23674	1.82338e-06	11265	1926.4	317.808
CHUR271	271	331_MC_Huapamacato	Zea mays ssp. mexicana	Mesa Central	Michoacán	0.16553	0.17114	0.32728	0.22859	1.79503e-06	11861	1903.4	311.141
CHMI272	272	332_MC_Lagunillas	Zea mays ssp. mexicana	Mesa Central	Michoacán	0.18226	0.19592	0.32099	0.2372	2.07226e-06	12641	1802.4	356.509
MZAM273	273	333_MC_Tangamandapio	Zea mays ssp. mexicana	Mesa Central	Michoacán	0.15761	0.18214	0.39867	0.27274	1.53745e-06	9489	1661.4	276.111
SJER274	274	334_MC_Gobernador	Zea mays ssp. mexicana	Mesa Central	Jalisco	0.13304	0.17177	0.30153	0.25638	1.83193e-06	10697	1421.8	311.203
BGUA275	275	335_BA_Carboneras	Zea mays ssp. parviglumis	Balsas	Jalisco	0.18907	0.17711	0.32558	0.2136	2.25091e-06	14134	2091.2	363.566
SJER276	276	336_MC_SJeronimo	Zea mays ssp. mexicana	Mesa Central	Jalisco	0.15251	0.17497	0.28631	0.23353	1.84902e-06	12113	1714.5	317.64

## Sheet: Summary diversity values per ta
Taxa	N	n	Hobs	Hexp	PS	π	ƞ	Hs
			max/min	max/min	max/min	max/min	max/min	max /min
Zea mays ssp. mexicana race Chalco	53	720	0.223/0.124	0.482/0.288	15706/7541	0.00000250 / 0.00000105	1572.1/755	2450/ 1425
Zea mays ssp. mexicana race Central Plateau	45	565	0.21/0.116	0.421/0.286	1411/8027	0.00000219 / 0.000000117	1442.9/803.6	2291/ 1049
Zea mays ssp. mexicana race Nobogame	3	53	0.12/0.103	0.317/0.296	7891/8449	0.00000083/ 0.00000114	913.3/790	1964/ 1535
Zea mays ssp. mexicana race Durango	5	87	0.155/0.085	0.375/0.243	9487/5666	0.00000142/ 0.00000080	949.4/566.7	1852/ 951
Zea mays ssp. parviglumis race Balsas	142	1793	0.252/0.075	0.489/0.224	17681/5720	0.00000323/ 0.00000076	1769.7/572.1	2725/ 902
Zea mays ssp. huehuetenangensis	3	38	0.088/0.053	0.316/0.247	9551/4472	0.00000133/ 0.00000071	955.7/447.4	1305/687
Z. luxurians-Guatemela	7	82	0.056/0.033	0.36/0.263	3981/1944	0.00000060/ 0.00000030	398.3/194.5	615/ 406
Z. luxurians-Oaxaca	2	29	0.0206/0.0202	0.267/0.228	1228/1192	0.00000019/ 0.00000016	122.2/119.2	215/187
Z. nicaraguensis	2	20	0.032/0.031	0.347/0.294	1889/1668	0.00000033/ 0.00000026	188.9/166.8	319/293
Z. diploperennis-Jalisco	4	45	0.058/0.051	0.319/0.247	4531/3186	0.00000065/ 0.00000049	453.2/318.6	642/482
Z. diploperennis-Nayarit	6	91	0.036/0.032	0.314/0.243	2235/1688	0.00000036/ 0.00000025	223.7/169	379/329
Z. perennis-Jalisco	2	40	0.116/0.102	0.283/0.263	5057/3682	0.00000079/ 0.00000072	505.5/368.2	1156/561
Z. perennis-Michoacán	2	41	0.118/0.115	0.283/0.265	6462/6176	0.00000101/ 0.00000087	646.3/617.9	1044.9/1220.5
